# Supplementary material for: A comprehensive overview of genomic imprinting in breast and its deregulation in cancer
Source: Nat Commun. 2018 Oct 8;9:4120. doi: 10.1038/s41467-018-06566-7 (PMC6175939; doi:10.1038/s41467-018-06566-7)
Supplement: Supplementary file 4 — Supplementary Data 1 [file 41467_2018_6566_MOESM4_ESM.xlsx]

## Sheet: Sheet1
dbSNP	i	p	pA	SE	cov	nr_samples	GOF	sym	med. imp.	annotation	filtered
rs75035893	1	0.17	0.75	0	1	4	0.23	1	1	intron	COV/Samples
rs6059740	1	0.14	0.5	0	1.5	4	0.2	1	1	intron	COV/Samples
rs570195082	0	1	1	0.1	1	4	-0.04	NA	/	intron	COV/Samples
rs553211086	0	1	0.67	0.01	1	3	0.06	1	1	intron	COV/Samples
rs879597	1	0.11	0.8	0	2	5	0.49	1	1	intron	COV/Samples
rs7346070	1	0.25	0.4	0	1	5	0.1	1	1	intron	COV/Samples
rs6119489	0.7	0.5	0.33	0.01	1	3	0.06	1	1	intron	COV/Samples
rs6120607	0.02	0.5	0.5	0.01	1	4	0	1	1	intron	COV/Samples
rs113400846	0	1	1	0	1	3	0.69	NA	/	intron	COV/Samples
rs6120618	0	1	0.75	0.01	1	4	0.13	1	1	intron	COV/Samples
rs6120619	0.02	0.5	0.81	0.009	1	5	0.19	1	1	intron	COV/Samples
rs6058023	0	1	0.67	0.01	1	3	0.06	1	1	intron	COV/Samples
rs79049553	0	1	1	0	1	6	0.69	NA	/	intron	COV/Samples
rs6059795	1	0.17	0.81	0	1	16	0.33	1	1	intron	COV/Samples
rs73612002	1	0.052	0.05	0	1	21	0.59	1	1	intron	COV/Samples
rs6059796	1	0.028	0.18	0	1	17	0.39	1	1	intron	COV/Samples
rs6088481	1	0.34	0.17	0	1	6	0.31	1	1	intron	COV/Samples
rs182139321	1	0.36	0.12	0	1	8	0.37	1	1	intron	COV/Samples
rs6059806	1	0.11	0.29	0	1	14	0.18	1	1	intron	COV/Samples
rs192900700	1	0.34	0.83	4e-05	1	18	0.26	1	1	intron	COV/Samples
rs6058035	1	0.019	0.31	0	1	16	0.31	1	1	intron	COV/Samples
rs115498085	0	1	1	0	1	20	0.8	NA	/	intron	COV/Samples
rs7271374	1	0.082	0.89	0	1	18	0.53	1	1	intron	COV/Samples
rs6059841	0	1	1	0.1	1	13	-0.07	1	/	intron	COV/Samples
rs6059846	1	0.34	0.17	0	1	6	0.31	1	1	intron	COV/Samples
rs6058058	0.91	8.9e-12	0.86	0.01	8	110	1.24	0.96	1	3’ UTR
rs6059869	0.95	1.7e-15	0.81	0.005	8	111	1.25	1	1	3’ UTR
rs6059870	0.91	3.1e-09	0.19	0.004	6.5	112	1.08	0.89	1	3‘ UTR	GOF
rs6059873	0.97	2.4e-21	0.82	0.006	16	112	1.78	1	1	3’ UTR
rs6059874	0.94	2.1e-15	0.17	0.009	9	111	1.33	1	1	3’ UTR
rs6059888	0.66	0.24	0.75	0.06	1	48	0.14	1	1	intron	COV/Samples
rs6059889	0.73	0.19	0.23	0	1	47	0.22	1	1	intron	COV/Samples
rs6058069	0.74	0.16	0.83	0.07	1	53	0.21	0.88	1	intron	COV/Samples
rs6059894	0.37	0.47	0.68	0.002	1	31	0.08	1	1	intron	COV/Samples
rs6120670	0.84	0.1	0.25	6e-05	1	45	0.22	1	1	intron	COV/Samples
rs6120671	0.91	0.0046	0.78	0.04	1	45	0.25	1	1	intron	COV/Samples
rs6059899	0.82	0.022	0.22	0	2	56	0.33	1	1	intron	COV/Samples
rs780031504	0	1	1	0.06	1	54	0.43	1	/	intron	COV/Samples
rs6059906	0.7	0.13	0.21	0	1	38	0.22	1	1	intron	COV/Samples
rs4911156	0.8	0.18	0.27	0	1	46	0.21	1	1	intron	COV/Samples
rs61474169	1	0.4	0.93	7e-05	1	15	0.48	1	1	intron	COV/Samples
rs142754173	1	0.13	0.94	0	1	16	0.51	1	1	intron	COV/Samples
rs1115713	0.83	6.7e-10	0.87	0.01	10	110	1.25	1	0.86	intron
rs201883322	0	1	0.97	0.2	2	71	-0.24	0.45	-1	intron	COV/Samples
rs6059929	0.84	0.016	0.88	0.02	2	74	0.59	1	1	intron	COV/Samples
rs6059930	0.43	0.34	0.12	0	3	76	0.67	0.79	1	intron	COV
rs775106690	0	1	0.88	0.05	2	67	0.33	0.9	0	intron	COV/Samples
rs199852970	0	1	0.68	0	2	67	0.08	0.74	0.33	intron	COV/Samples
rs6058085	0.79	0.03	0.11	0.04	2	81	0.52	0.94	1	intron	COV
rs6058086	0.78	0.04	0.14	0.04	2	70	0.46	1	1	intron	COV/Samples
rs6058087	0.82	0.0032	0.12	0.03	2	85	0.57	0.92	1	intron	COV
rs112805309	0.79	0.0073	0.11	0.03	3	85	0.59	0.89	0.6	intron	COV
rs6058088	0.83	0.0038	0.86	0.01	2.5	86	0.56	1	1	intron	COV
rs6059948	0.66	0.02	0.22	0.02	4	89	0.45	0.91	0.71	intron	COV
rs6059952	0.84	0.001	0.22	0.002	3	95	0.59	0.84	1	intron	COV
rs6059958	0.75	0.099	0.16	0	2	62	0.43	0.94	1	intron	COV/Samples
rs58875461	0.82	0.032	0.25	0	2	66	0.3	0.95	1	intron	COV/Samples
rs6058102	0.93	0.033	0.7	0	1	44	0.2	1	1	intron	COV/Samples
rs6059979	0.94	0.022	0.79	0	2	40	0.36	1	1	intron	COV/Samples
rs6059980	0.55	0.34	0.78	0	2	49	0.3	0.92	1	intron	COV/Samples
rs6059981	0.9	0.022	0.76	0	2	49	0.31	1	1	intron	COV/Samples
rs6058103	0.64	0.3	0.23	0	1	35	0.28	1	1	intron	COV/Samples
rs6059982	1	0.00088	0.22	0	1	37	0.45	1	1	intron	COV/Samples
rs6120700	0.93	0.017	0.77	0	1	33	0.35	1	1	intron	COV/Samples
rs6059983	0	1	0.74	0	1	35	0.16	0.91	1	intron	COV/Samples
rs6059984	0.89	0.072	0.13	0	1	35	0.41	1	1	intron	COV/Samples
rs6120704	0.71	0.0086	0.17	0.0009	3.5	96	0.65	0.86	1	intron	COV
rs6060002	0.58	0.013	0.81	0	4	99	0.59	1	0.4	intron	COV
rs6058110	0.44	0.17	0.22	0.003	4	103	0.53	0.93	0.6	intron	COV
rs6060007	0.56	0.11	0.18	0	3	99	0.59	0.83	1	intron	COV
rs6088592	0.74	0.0011	0.17	0.01	3	102	0.58	1	0.67	intron	COV
rs2376862	0.85	0.00024	0.79	0.01	3	97	0.52	1	1	intron	COV
rs752639341	0	1	0.71	0.3	3	94	-0.22	0.14	-0.33	intron	COV
rs11906851	0.74	0.004	0.18	0.02	3	87	0.47	0.98	0.71	intron	COV
rs6120713	0.65	0.064	0.82	0.004	3	94	0.51	1	1	intron	COV
rs6120719	0.7	0.014	0.8	0	3	95	0.54	0.56	1	intron	COV
rs6058116	0.66	0.0034	0.18	0.01	4	109	0.56	0.73	0.6	intron	COV
rs4607	0.37	4.5e-57	0.81	0.03	272	113	-9.18	0.04	-0.26	3’ UTR	GOF
rs770976582	0.87	0	0.99	0.1	241	113	-5.29	1	0.1	3’ UTR	SE/pA
rs745308953	0.79	0	0.99	0.2	267	113	-4.57	1	-0.16	3’ UTR	SE/pA
