# Supplementary material for: A comprehensive overview of genomic imprinting in breast and its deregulation in cancer
Source: Nat Commun. 2018 Oct 8;9:4120. doi: 10.1038/s41467-018-06566-7 (PMC6175939; doi:10.1038/s41467-018-06566-7)
Supplement: Supplementary file 5 — Supplementary Data 2 [file 41467_2018_6566_MOESM5_ESM.xlsx]

## Sheet: Sheet1
position	dbSNP	gene	i	pA	SE	cov	nr_samples	GOF	sym	med. imp.	p	filtered	imprinting status/annotation/…
157155314	rs3816527	PTX3	0.39	0.65628	0.00476	23	108	0.798153	0.310243	-0.290323	6.34542e-06	GOF	not impr/exon
157161305	rs73158510	PTX3	0.33	0.87005	0	20	109	2.10554	0.166072	1	9.55e-07		impr/3'UTR
150309803	rs17714562	ZNF300P1	0.71	0.49216	0.02356	2	83	0.103762	0.947695	1	0.00918433	cov	downstream
150310351	rs2279138	ZNF300P1	0.47	0.68055	0.00388	10	112	0.644589	0.602747	0.111111	0.000163173	GOF	techn/not impr/exon 1
150310852	rs6861480	ZNF300P1	0.63	0.53104	0.0099	8	113	0.344482	0.339252	0.4	3.12264e-11	GOF	techn/not impr/exon 1
150311080	rs10875561	ZNF300P1	0.56	0.50283	0.006	12	112	0.529131	0.614721	0.333333	4.35485e-15	GOF	techn/not impr/exon 1
150311368	rs17658199	ZNF300P1	0.56	0.53122	0.01531	13	112	0.453494	0.908418	0.230769	7.34715e-15	GOF	techn/not impr/exon 1
150311421	rs17714586	ZNF300P1	0.56	0.51095	0.01277	10	107	0.317559	1	0.285714	2.75148e-08	GOF	techn/not impr/exon 1
150311622	rs12656542	ZNF300P1	0.54	0.53381	0.025	6	110	0.209803	0.729185	0.142857	2.18251e-07	GOF	techn/not impr/exon 1
150311678	rs11167525	ZNF300P1	0.55	0.50844	0	9	110	0.396786	0.957492	0.2	4.9113e-11	GOF	techn/not impr/exon 1
150311773	rs7727919	ZNF300P1	0.55	0.52191	0.00568	8	109	0.305234	1	0.2	2.11742e-08	GOF	exon 1
150316261	rs7733619	ZNF300P1	0.84	0.81171	0.04466	3	80	0.467496	0.979977	1	5.02227e-05	cov	techn/intron
150316605	rs2344178	ZNF300P1	0.59	0.85595	0.0139	2	73	0.523327	1	1	0.255773	cov/samples	techn/intron
150323428	rs17800987	ZNF300P1	0.8	0.86849	0.00832	8	103	1.28265	0.772491	1	1.49993e-11		impr/exon 2
150324073	rs59941025	ZNF300P1	0.65	0.64374	0.00304	4	90	0.388495	0.675166	0.5	0.000163173	cov	techn/not impr/intron/exon2
150324622	rs12659118	ZNF300P1	0.65	0.88566	0	3	72	0.735478	1	1	0.0456635	cov/samples	techn/intron
32862711	rs241408	LOC100294145	0.81	0.7588	0.04684	8	105	0.533083	0.889298	0.5	2.91232e-17	est_SE	techn/not impr/exon 1
32862740	rs241407	LOC100294145	0.75	0.88433	0.00958	7.5	108	1.22047	1	0.857143	5.14811e-08		impr/exon 1/intron
32869045	rs241402	LOC100294145	0.26	0.63383	0.00086	36	113	0.982702	0.67883	-0.529412	0.000204258	GOF	not impr/exon 2
32869709	rs6912492	LOC100294145	0.46	0.78796	0.00177	23	113	1.28683	0.0187978	-0.0909091	2.934e-10	sym	not impr/exon 2
32870057	rs3101942	LOC100294145	0.4	0.4759	0.00232	10	108	0.329545	0.444161	0	2.84726e-06	GOF	exon 2
27135314	rs10951154	HOTAIRM1	0	0.80957	0	2	89	0.432241	0.900606	0	1	cov	techn/upstream/other gene
27136247	rs34725546	HOTAIRM1	0.52	0.63798	0	4	87	0.296219	0.971057	0.6	0.0340057	cov	techn/not impr/intron
27136729	rs3807592	HOTAIRM1	0.56	0.63356	0.02985	4	90	0.193161	0.610859	0.333333	0.00994849	cov	techn/not impr/intron
27138183	rs6668	HOTAIRM1	0.42	0.65103	0.00331	8	108	0.52924	1	0.2	0.0110065	GOF	techn/not impr/intron
27138556	rs187060419	HOTAIRM1	0.6	0.928	0.00383	9	108	1.5569	0.761852	0.166667	0.00160951	pA	techn/exon 1/other gene
27138557	rs189603965	HOTAIRM1	0.71	0.92598	0.00573	8	105	1.50861	0.746284	0.5	3.81385e-06	pA	techn/exon 1/other gene
27138754	rs706018	HOTAIRM1	0.85	0.86792	0.02434	10	111	1.32221	0.947403	0.837838	1.44769e-37		impr/exon 2
27138829	rs1008410	HOTAIRM1	0.72	0.35234	0.05616	23	113	0.686278	0.211813	0.5	2.284e-97	est_SE	techn/impr-ASE/exon 2
117007313	rs200301003	RP11-109L13.1	0	0.66507	0.01604	1	24	0.116683	1	1	1	cov/samples	techn
117008881	rs474981	RP11-109L13.1	0	0.57749	0.19249	1	15	-0.0117257	1	1	1	cov/samples	techn
117008946	rs504068	RP11-109L13.1	0	0.94256	0.10359	1	33	0.18902	0.366465	-1	1	cov/samples	techn
117009274	rs201284359	RP11-109L13.1	0.9	0.89661	0.00683	11	83	1.57516	1	1	6.49446e-11
90207222	rs62021493	PLIN1	0	0.9186	0.3919	2	29	-0.611175	0.0465732	-1	1	cov/samples	downstream
90208310	rs1052700	PLIN1	0	0.70795	0.00053	3413	113	#NAME?	0.0696518	-0.90743	NA	GOF	not impr/3'UTR
90210166	rs111761423	PLIN1	0.81	0.98256	0.07219	7	79	0.0678572	0.756019	-1	5.12422e-15	pA	exon
90210257	rs2304796	PLIN1	0	0.71232	0.00153	725	113	#NAME?	0.182547	-0.824847	NA	GOF	not impr/exon
90210263	rs2304795	PLIN1	0	0.65449	0.00876	693	113	#NAME?	0.0238025	-0.797481	NA	sym	not impr/exon
90210415	rs112101472	PLIN1	0.44	0.68125	0.16119	4	71	-0.236418	0.938946	-0.333333	0.0002469	cov/samples	not impr/exon
90210484	rs3825990	PLIN1	0	0.8591	0.00226	3	57	0.575035	1	0.5	1	cov/samples	techn/intron
90210830	rs112335111	PLIN1	0.64	0.97292	0.16756	3	76	-0.82447	0.425341	-1	9.16896e-06	cov	techn/exon
90211026	rs113755810	PLIN1	0.45	0.65962	0.25882	10	90	-0.451899	1	-0.333333	1.30196e-13	est_SE	techn/not impr/intron
90211128	rs8179069	PLIN1	0.12	0.83695	0	7	88	0.958075	1	-0.333333	0.490651	GOF	techn/not impr/intron
90211175	rs201884695	PLIN1	0.67	0.94155	0.13266	5	78	-0.433955	0.842869	-0.6	1.22485e-08	pA	techn/intron
90212144	rs8179043	PLIN1	0.24	0.73873	0.00093	9.5	96	0.833437	0.630253	-0.142857	0.0776175	GOF	techn/not impr/intron
90212729	rs112069729	PLIN1	0.81	0.95545	0.07247	8	79	0.00208519	1	-0.333333	4.41205e-23	pA	techn/exon
90213134	rs2304794	PLIN1	0	1	0.00266	25	74	2.69596	NA	0	1	pA	techn/intron
90213478	rs111520378	PLIN1	0.64	0.90279	0.22642	17	93	-1.42353	0.98903	-0.384615	2.50329e-83	pA	techn/exon
90214796	rs112105500	PLIN1	0.51	0.55978	0.26178	9.5	88	-0.310784	0.997335	-0.166667	1.50034e-18	est_SE	techn/not impr/exon
90216646	rs111692717	PLIN1	0	1	0.16659	12	102	-11.1782	NA	0	1	pA	techn/exon
90217096	rs2289487	PLIN1	0	0.67129	0	3	75	0.332211	0.727905	0.333333	1	cov	techn/intron
90217297	rs4932138	PLIN1	0.18	0.65632	0	8	89	0.552547	0.943552	-0.285714	0.30806	GOF	techn/not impr/intron
90218272	rs6496590	PLIN1	0.23	0.7177	0.00547	6	90	0.475283	0.480825	0	0.203804	GOF	techn/not impr/intron
90218340	rs4932243	PLIN1	0.44	0.68658	0.01754	6	80	0.192643	0.92832	0	0.00801215	GOF	techn/not impr/intron
90218675	rs8179061	PLIN1	0.5	0.85347	0.0087	4	69	0.640465	0.661507	0.333333	0.0229375	cov/samples	techn/not impr/intron
90219162	rs80350711	PLIN1	0.33	0.8941	0	5	87	1.24697	1	0.28	0.0975252	median	techn/intron
90219668	rs8179056	PLIN1	0.18	0.65277	0.0092	4	79	0.274003	0.870606	0.5	0.472248	cov	techn/not impr/intron
90219770	rs8179050	PLIN1	0.32	0.86978	0.0074	4	80	0.833653	0.58093	0.2	0.298882	cov	techn/intron
90219946	rs4411483	PLIN1	0	0.6275	0	5.5	82	0.382287	1	-0.2	1	GOF	techn/not impr/exon
90220238	rs72752523	PLIN1	0.74	0.86499	0.01287	3	61	0.756573	1	1	0.00866355	cov/samples	techn/exon
90220873	rs72752525	PLIN1	0.29	0.81234	0	8	90	0.990544	0.819333	0	0.121633	GOF	techn/intron
90221954	rs4578621	PLIN1	0.34	0.77276	0	19	103	1.93125	0.107286	1	8.86199e-07		intron (other transcript?)/intron PEX11A
90222481	rs111509006	PLIN1	0.62	0.92004	0.19868	4	86	-0.498146	0.244514	-1	1.29239e-10	cov	techn/not impr/exon
18416747	rs141915702	USP32P2	0.5	0.84601	0.00102	8	81	1.33669	1	1	0.00672799
54006497	rs2708824	ZNF331	0	0.68066	0	2	36	0.0775254	1	0.5	1	cov/samples	techn/upstream other gene
54006848	rs11880610	ZNF331	0	0.9101	0	2	51	0.673617	0.876955	0	1	cov/samples	techn/other gene
54016512	rs147846865	ZNF331	0.56	0.8507	0.0898	3	80	0.134058	0.744386	0	0.0218556	cov	techn/upstream other gene
54024589	rs7258307	ZNF331	0.4	0.78713	0.0505	2	78	0.188315	0.911502	0.111111	0.251404	cov	techn/5'UTR/exon
54024979	rs8100093	ZNF331	0.57	0.54446	0.02392	3	97	0.099333	1	0.5	0.0167414	cov	techn/5'UTR/exon
54025053	rs8100386	ZNF331	0.37	0.54546	1e-05	4	97	0.125188	1	0.333333	0.263326	cov	techn/not impr/5'UTR/exon
54025194	rs8100338	ZNF331	0.51	0.63805	0.01402	5	104	0.30025	1	0.333333	0.0148463	GOF	techn/not impr/5'UTR/exon
54025201	rs8100247	ZNF331	0.49	0.56284	0.02012	6	102	0.218053	0.663996	0.333333	0.00750287	GOF	techn/not impr/5'UTR/exon
54025288	rs8100455	ZNF331	0.61	0.60701	0.01853	5	103	0.214285	0.851252	0.6	0.00123417	GOF	techn/not impr/5'UTR/exon
54025918	rs12982082	ZNF331	0.56	0.56737	0.02297	4	93	0.170916	0.873269	0.333333	0.00338046	cov	techn/not impr/5'UTR/exon
54041442	rs113983639	ZNF331	0.99	0.84919	0.0033	5	106	1.25202	1	1	2.28859e-14		impr/5'UTR (3 transcripts)/exon
54080144	rs8109631	ZNF331	0.91	0.69027	0.0331	52	113	1.70962	1	0.815385	2.97145e-176		impr/exon
54080279	rs1351	ZNF331	0.9	0.92464	0.02289	38	113	2.06944	1	0.757576	1.08569e-92	pA	techn/exon
54081898	rs8110538	ZNF331	0.93	0.67337	0.02348	41	113	1.69064	1	0.860465	4.55749e-111		impr/3'UTR
54081915	rs8110350	ZNF331	0.92	0.69027	0.02844	41	113	1.67132	1	0.888889	9.57429e-108		impr/3'UTR
57414867	rs61558260	GNAS-AS1,GNAS	0.97	0.9598	0.00779	14	101	2.03488	1	0.891892	1.77492e-10	pA	techn/exon/5'UTR
57415047	rs151179443	GNAS-AS1,GNAS	1	0.96267	0.00168	10	95	2.18846	1	0.965517	0.00403258	pA	techn/exon/5'UTR
57415110	rs1800900	GNAS-AS1,GNAS	1	0.57492	0.00276	10.5	88	1.47713	1	1	1.08484e-16		impr/exon/5'UTR
57415455	rs1800902	GNAS-AS1,GNAS	1	0.95744	0.00145	19.5	94	2.67389	1	0.978495	2.37477e-08	pA	techn/exon/exon
57429627	rs61749698	GNAS	0	0.89445	0	1	15	0.548983	1	-0.846154	1	cov/samples	techn/exon/upstream
57429629	rs200653711	GNAS	0	0.58546	0.01594	1.5	12	0.0710232	1	0	1	cov/samples	techn/exon
57465943	rs55830103	GNAS	0.97	0.82814	0.01093	3	98	0.818477	1	1	3.43437e-10	cov	techn/intron
57468150	rs6026580	GNAS	0.41	0.70811	0.00558	7	103	0.545941	0.816314	0	0.0787764	GOF	techn/not impr/intron
57468478	rs6092704	GNAS	0.37	0.89421	0	7	105	1.23683	0.682433	0	0.0955895	median	techn/not impr/intron
57468807	rs12481574	GNAS	0.24	0.60693	0.00247	14	106	0.687314	0.628439	0	0.122009	GOF	techn/not impr/intron
57469055	rs12481583	GNAS	0.2	0.57162	0.00322	13	111	0.726687	1	-0.2	0.194452	GOF	techn/not impr/intron
57469073	rs6026584	GNAS	0.28	0.7173	0.00122	12	111	0.918494	0.84789	-0.2	0.0787764	GOF	techn/not impr/intron
57469227	rs15754	GNAS	0.22	0.70703	0.00155	17	112	1.04872	0.728181	-0.2	0.181303	GOF	techn/not impr/intron
57470517	rs3730164	GNAS	0.3	0.88367	0	20	113	1.89195	0.368665	-0.428571	0.00681699	median	techn/exon
57470665	rs111957052	GNAS	0.86	0.99429	0.04204	23	89	0.0178622	1	0	5.26545e-07	pA	techn/exon
57470741	rs111686668	GNAS	0.57	0.63578	0.18264	20	108	-0.386564	0.734974	-0.272727	1.77836e-48	est_SE	techn/not impr/exon
57472043	rs2057291	GNAS	0.42	0.72125	0	9	109	0.74975	1	0.25	0.00698583	GOF	techn/not impr/intron
57472174	rs1407040	GNAS	0.37	0.70826	0.00851	17	112	0.750214	0.904348	-0.0769231	0.00197343	GOF	techn/not impr/intron
57473995	rs111975510	GNAS	0.44	0.64052	0.23994	36	111	-0.754838	0.485998	-0.684211	7.91496e-43	est_SE	techn/not impr/exon
57474041	rs111541229	GNAS	0.6	0.76403	0.18268	19	102	-0.888602	0.534442	-0.428571	5.38231e-48	est_SE	techn/not impr/exon
57475191	rs13831	GNAS	0.34	0.76283	0.00093	18	113	1.23047	0.29222	-0.25	0.0119807	median	techn/not impr/3'UTR/exon
57476809	rs8121252	GNAS	0.2	0.69978	0	9	110	0.691165	0.97295	-0.142857	0.342695	GOF	techn/not impr/intron
57476890	rs8114689	GNAS	0.38	0.65321	0.00374	6	108	0.42946	1	0	0.125311	GOF	techn/not impr/intron
57477090	rs6128461	GNAS	0.37	0.66286	0.00314	9	112	0.671229	1	0.0909091	0.0333623	GOF	techn/not impr/intron
57477104	rs6026591	GNAS	0.27	0.66067	0.00258	13	111	0.765751	1	0	0.121411	GOF	techn/not impr/intron
57477211	rs6026592	GNAS	0.29	0.64785	0.00215	16	113	0.905128	0.232864	0.04	0.0333623	GOF	techn/not impr/intron
57477812	rs112788040	GNAS	0.35	0.64452	0.00579	6	106	0.402596	0.831383	0.333333	0.174216	GOF	techn/not impr/exon
57478448	rs2295583	GNAS	0.14	0.72499	0.00112	21	113	1.17409	0.343949	-0.384615	0.328692	GOF	techn/not impr/exon
57478641	rs113497982	GNAS	0.19	0.75541	0.34113	6	94	-0.439328	0.175506	-0.5	0.322612	est_SE	techn/not impr/exon
57478726	rs113589093	GNAS	0.77	0.93736	0.13118	26	112	-1.56034	0.177464	-0.428571	8.37026e-128	pA	techn/exon
57478939	rs3730168	GNAS	0.4	0.6764	0	3	87	0.276761	1	1	0.267562	cov	techn/intron
57479925	rs77122853	GNAS	0.7	0.89618	0	2	74	0.714618	0.868987	1	0.15206	cov/samples	techn/intron
57480437	rs112063048	GNAS	0.43	0.75546	0.15808	5	96	-0.306954	0.818738	-0.333333	0.0165158	est_SE	techn/not impr/exon
57480536	rs113029858	GNAS	0.65	0.83134	0.15983	15	110	-0.867887	0.676059	-0.333333	1.46263e-34	est_SE	techn/not impr/exon
57480933	rs919197	GNAS	0.03	0.58377	0	4	103	0.177052	0.798205	0	0.515476	cov	techn/not impr/intron
57481148	rs3787493	GNAS	0.3	0.56633	0.00081	8	110	0.338305	0.877143	0	0.0938791	GOF	techn/not impr/intron
57481587	rs6015400	GNAS	0.41	0.45306	0.00186	7	109	0.258363	0.942862	0	0.0103222	GOF	techn/not impr/intron
57483655	rs234630	GNAS	0.21	0.72329	0.00155	11	113	0.730382	0.952571	-0.285714	0.229938	GOF	techn/not impr/intron
57483948	rs234629	GNAS	0.25	0.59465	0.00389	16	113	0.613606	0.71612	-0.333333	0.0354257	GOF	techn/not impr/intron
57484085	rs919196	GNAS	0.27	0.78775	0.00367	18	113	1.15278	0.961822	-0.25	0.0503529	GOF	techn/not impr/exon
57484635	rs113203829	GNAS	0.48	0.60524	0.24237	15	113	-0.477484	0.584844	-0.5	1.64637e-19	est_SE	techn/not impr/exon
57485457	rs113877354	GNAS	0.58	0.79937	0.16915	7	111	-0.48815	0.962088	-0.666667	9.72279e-11	est_SE	techn/not impr/exon
57485611	rs234628	GNAS	0.57	0.64862	0.02182	5	102	0.222841	0.565748	0.333333	0.00610631	GOF	techn/not impr/intron
57485736	rs113920550	GNAS	0.54	0.85388	0.23111	8	111	-0.750326	0.463963	-0.6	6.98142e-10	est_SE	techn/not impr/exon
