# Supplementary material for: A comprehensive overview of genomic imprinting in breast and its deregulation in cancer
Source: Nat Commun. 2018 Oct 8;9:4120. doi: 10.1038/s41467-018-06566-7 (PMC6175939; doi:10.1038/s41467-018-06566-7)
Supplement: Supplementary file 6 — Supplementary Data 3 [file 41467_2018_6566_MOESM6_ESM.xlsx]

## Sheet: Sheet1
CHR	ID	Position	Gene	SNP	n_control	n_tumor	Med_control	Med_tumor	p.adj	DMR?
2	cg04851476	207138264	ZDBF2		84	207	0.825761	0.831639	0.89613	x
2	cg17764507	207139066	ZDBF2		84	207	0.0930959	0.11314	0.000514604	x
2	cg20241256	207139131	ZDBF2		84	207	0.0883665	0.147225	1.09446e-12	x
2	cg22162281	207139197	ZDBF2		84	207	0.230469	0.538786	4.54281e-13	x
2	cg03959661	207139348	ZDBF2		84	207	0.0783163	0.162148	2.30386e-06	x
2	cg18807071	207139408	ZDBF2		84	207	0.113207	0.317161	4.60916e-11	x
2	cg27506082	207139431	ZDBF2		84	207	0.0355698	0.301226	7.61158e-17	x
2	cg08578136	207139443	ZDBF2		84	207	0.087691	0.394037	7.354e-13	x
2	cg13788515	207139445	ZDBF2		84	207	0.0224544	0.328693	1.33303e-15	x
2	cg05758434	207139471	ZDBF2		84	207	0.0194534	0.137011	4.27388e-15	x
2	cg09779833	207139964	ZDBF2		84	207	0.0234365	0.038661	4.77811e-12	x
2	cg20577538	207140030	ZDBF2		84	207	0.106058	0.124627	0.02901	x
2	cg00410106	207140303	ZDBF2		84	207	0.157009	0.368533	2.08688e-05	x
2	cg17644903	207143489	ZDBF2		84	207	0.929565	0.909779	1.84247e-12	x
2	cg12820627	207147089	ZDBF2		44	57	0.539574	0.466317	0.0013883	x
3	cg21150807	157153636	VEPH1;PTX3		84	207	0.931969	0.919658	2.70049e-09	x
3	cg05389084	157153803	VEPH1;PTX3		44	57	0.881867	0.803859	1.03312e-08	x
3	cg11299991	157154687	PTX3;VEPH1	rs75123224	84	207	0.147588	0.372889	1.31549e-06	x
3	cg05670461	157155088	VEPH1;PTX3		84	207	0.254176	0.255181	0.426254	x
3	cg15565872	157155202	VEPH1;PTX3		84	207	0.0372965	0.0395638	0.138878	x
3	cg20052751	157155332	VEPH1;PTX3		84	207	0.063101	0.065429	0.603412	x
3	cg27604416	157155401	VEPH1;PTX3		84	207	0.0583601	0.0774197	0.0204901	x
3	cg27558283	157155476	VEPH1;PTX3		84	207	0.0184912	0.0207262	6.15671e-05	x
3	cg02043373	157155811	VEPH1;PTX3		84	207	0.0430158	0.0485154	0.082469	x
3	cg01018701	157155998	VEPH1;PTX3	rs1840680	84	207	0.0755494	0.0734615	0.702878	x
3	cg23502565	157156180	VEPH1;PTX3		84	207	0.0488932	0.0584575	0.0220249	x
3	cg27026615	157156326	VEPH1;PTX3		44	57	0.407029	0.387832	0.170996	x
3	cg18349405	157158577	VEPH1;PTX3		84	207	0.921471	0.873708	4.03958e-18	x
4	cg18772071	89618324	NAP1L5;HERC3		84	207	0.433303	0.523445	2.00601e-07	DMR
4	cg17635114	89618411	NAP1L5;HERC3		84	207	0.456009	0.482715	0.0173988	DMR
4	cg05065100	89618533	NAP1L5;HERC3		84	207	0.588129	0.560674	0.0230055	DMR
4	cg12759554	89618637	NAP1L5;HERC3		84	207	0.525055	0.505872	0.0636651	DMR
4	cg01578057	89618667	NAP1L5;HERC3		84	207	0.468121	0.447003	0.0202281	DMR
4	cg27150681	89618861	NAP1L5;HERC3		84	207	0.637046	0.659204	0.0742812	DMR
4	cg23954636	89618982	NAP1L5;HERC3		84	207	0.526658	0.564997	0.00815549	DMR
4	cg01174175	89619014	NAP1L5;HERC3		84	207	0.620225	0.66092	0.000130695	DMR
4	cg06617468	89619023	NAP1L5;HERC3		84	207	0.61918	0.665714	0.000313296	DMR
4	cg18607468	89619030	NAP1L5;HERC3		84	207	0.658269	0.68308	0.0134575	DMR
4	cg11300971	89619038	NAP1L5;HERC3		84	207	0.693803	0.724849	0.118949	DMR
4	cg19151808	89619051	NAP1L5;HERC3		84	207	0.615586	0.652709	0.0278933	DMR
4	cg01026744	89619053	NAP1L5;HERC3		84	207	0.652824	0.634953	0.141892	DMR
4	cg13610072	89619085	NAP1L5;HERC3		84	207	0.698797	0.695864	0.482189	DMR
4	cg07539802	89619236	HERC3;NAP1L5	rs72867765	84	207	0.648324	0.622104	0.0781522	DMR
4	cg05898246	89619368	HERC3;NAP1L5		84	207	0.685614	0.748488	0.00125942	x
4	cg26406256	89619393	HERC3;NAP1L5		84	207	0.854022	0.851047	0.187354	x
4	cg07189342	89619420	HERC3;NAP1L5		84	207	0.728117	0.78019	0.20322	x
4	cg08962841	89619549	HERC3;NAP1L5	rs2602123	44	57	0.967317	0.955926	1.26754e-06	x
4	cg24065722	89619573	HERC3;NAP1L5	rs2602123	44	57	0.945029	0.930215	0.000865024	x
6	cg13607311	144262258	PLAGL1		81	180	0.834555	0.551186	1.8435e-16	x
6	cg01659632	144262297	PLAGL1		84	207	0.89058	0.713335	9.60881e-26	x
6	cg06271237	144263369	PLAGL1		84	207	0.751625	0.619079	8.11489e-11	x
6	cg26261298	144263435	PLAGL1		84	207	0.588943	0.47141	6.82632e-08	x
6	cg12419863	144263450	PLAGL1		84	207	0.607352	0.520899	0.00131229	x
6	cg21776667	144281452	PLAGL1		84	207	0.831927	0.743106	1.27456e-07	x
6	cg18316621	144283348	PLAGL1		79	197	0.451859	0.420363	0.0364824	x
6	cg01445838	144286805	PLAGL1		84	207	0.936771	0.897604	5.96474e-18	x
6	cg17870553	144292355	PLAGL1		84	207	0.860524	0.879517	0.027252	x
6	cg27577583	144294847	PLAGL1		84	207	0.919978	0.908599	2.32552e-07	x
6	cg09730369	144328421	HYMAI;PLAGL1		84	207	0.754935	0.738537	0.221896	DMR
6	cg17865602	144328482	HYMAI;PLAGL1		84	207	0.583034	0.479601	2.83482e-11	DMR
6	cg25350411	144328917	HYMAI;PLAGL1		84	207	0.545951	0.52611	0.386314	DMR
6	cg07077459	144329052	HYMAI;PLAGL1		84	207	0.619083	0.656608	0.00261104	DMR
6	cg22378065	144329172	HYMAI;PLAGL1		84	207	0.579242	0.633605	2.15765e-06	DMR
6	cg10007452	144329331	PLAGL1;HYMAI		84	207	0.503615	0.522262	3.66812e-05	DMR
6	cg22352234	144329382	PLAGL1;HYMAI		84	207	0.577548	0.606609	0.00165967	DMR
6	cg00702231	144329473	PLAGL1;HYMAI		84	207	0.651836	0.701825	0.00654915	DMR
6	cg12757684	144329485	PLAGL1;HYMAI		84	207	0.489393	0.539059	0.00857832	DMR
6	cg05326984	144329766	HYMAI;PLAGL1		84	207	0.512108	0.641048	2.61224e-11	DMR
6	cg08263357	144329780	HYMAI;PLAGL1	rs28364590	84	207	0.637058	0.703157	0.00191628	DMR
6	cg11532302	144329789	HYMAI;PLAGL1	rs28364590	84	207	0.551175	0.743985	9.9194e-19	DMR
6	cg27216384	144329802	HYMAI;PLAGL1		84	207	0.466802	0.588071	7.54247e-15	DMR
6	cg17895149	144329829	HYMAI;PLAGL1		84	207	0.56453	0.593899	0.0218714	DMR
6	cg23460430	144329887	PLAGL1;HYMAI		84	207	0.632255	0.743649	7.72541e-05	DMR
6	cg14161241	144329909	PLAGL1;HYMAI		84	207	0.468355	0.568184	6.54464e-05	x
6	cg03562868	144329922	PLAGL1;HYMAI		44	57	0.634453	0.750686	0.158889	x
6	cg20443501	144329962	PLAGL1;HYMAI		44	57	0.631693	0.700493	0.0506402	x
6	cg04840930	144329997	PLAGL1;HYMAI		44	57	0.812721	0.867334	0.00665118	x
6	cg18593039	144330162	PLAGL1;HYMAI		44	57	0.883967	0.85282	0.0020817	x
6	cg23840797	144330233	PLAGL1;HYMAI		44	57	0.934021	0.86892	5.53143e-10	x
6	cg00981250	144330345	PLAGL1;HYMAI		44	57	0.947826	0.935612	0.00115374	x
6	cg02697107	144333219	PLAGL1		84	207	0.908019	0.886548	5.99801e-11	x
6	cg08256027	144334733	PLAGL1		44	57	0.104774	0.0795836	0.00253869	x
6	cg07018708	144334983	PLAGL1		44	57	0.92762	0.893499	8.80417e-06	x
6	cg27016993	144382594	PLAGL1		84	207	0.677341	0.607422	0.00016565	x
6	cg02566775	144382964	PLAGL1		84	207	0.652639	0.754188	2.46989e-05	x
6	cg04232541	144384895	PLAGL1		84	207	0.0966018	0.0922444	0.0248053	x
6	cg07750706	144385261	PLAGL1		84	207	0.0138237	0.0141171	0.514069	x
6	cg04319464	144385609	PLAGL1	rs3734225	84	207	0.0481733	0.0562403	2.30386e-06	x
6	cg25205758	144385672	PLAGL1		84	207	0.0997748	0.092617	0.0181426	x
6	cg18144296	144385771	PLAGL1		84	207	0.0218855	0.0214662	0.161247	x
6	cg15144236	144385792	PLAGL1		84	207	0.0108272	0.0116328	0.0127293	x
6	cg07507918	144385806	PLAGL1		44	57	0.0244741	0.0222805	0.287587	x
6	cg21242697	144385893	PLAGL1		44	57	0.0379674	0.0383381	0.851834	x
6	cg23521444	144385917	PLAGL1		44	57	0.0660148	0.0468749	2.35795e-05	x
6	cg02926622	144386041	PLAGL1		44	57	0.0772419	0.0663952	0.194309	x
6	cg09307468	144386093	PLAGL1		44	57	0.214053	0.18861	0.00770359	x
6	cg06493166	144386146	PLAGL1		44	57	0.316877	0.283619	0.0298761	x
6	cg00814597	144386148	PLAGL1		44	57	0.261774	0.235595	0.0637538	x
6	cg02279224	144386160	PLAGL1		44	57	0.195649	0.248027	0.138878	x
6	cg12444861	144386275	PLAGL1		44	57	0.612536	0.614909	0.586927	x
6	cg02849309	144386280	PLAGL1		44	57	0.69311	0.744385	0.737805	x
6	cg01595870	144386416	PLAGL1		44	57	0.726339	0.809571	0.0247299	x
6	cg09293391	144386418	PLAGL1		44	57	0.661373	0.740278	0.176519	x
6	cg25291978	144386422	PLAGL1		44	57	0.875636	0.898009	0.752241	x
6	cg04895233	144386457	PLAGL1		44	57	0.804014	0.737188	0.00626287	x
6	cg25535418	144386474	PLAGL1		44	57	0.899023	0.835907	0.000127589	x
6	cg10254692	144386515	PLAGL1		44	57	0.624541	0.637636	0.977412	x
6	cg20931541	144386528	PLAGL1		44	57	0.894669	0.866907	0.0100427	x
6	cg21113768	144386848	PLAGL1	rs77630271	84	207	0.804459	0.650998	1.62233e-15	x
6	cg24750627	144387124	PLAGL1		44	57	0.901848	0.809912	7.68468e-08	x
7	cg27504782	94284258	SGCE;PEG10		84	207	0.201806	0.211585	0.603863	x
7	cg26283564	94284274	SGCE;PEG10		84	207	0.287317	0.290586	0.437027	x
7	cg21743410	94284380	SGCE;PEG10		84	207	0.0729837	0.0986766	2.64006e-08	x
7	cg03209103	94284396	SGCE;PEG10		66	125	0.30947	0.468772	7.84064e-15	x
7	cg26464535	94284403	SGCE;PEG10		84	205	0.102025	0.222465	7.24396e-13	x
7	cg04010684	94284411	SGCE;PEG10		84	207	0.0949939	0.122044	0.000102828	x
7	cg08607907	94284428	SGCE;PEG10		84	207	0.0356981	0.044443	4.58052e-11	x
7	cg19734015	94284432	SGCE;PEG10		84	207	0.0417931	0.0567314	9.2423e-11	x
7	cg25485192	94284439	SGCE;PEG10		84	207	0.0314807	0.0414091	1.00999e-12	x
7	cg07236943	94284486	SGCE;PEG10		84	207	0.0636492	0.0858824	5.53672e-06	x
7	cg26179590	94284520	SGCE;PEG10		84	207	0.0915348	0.12325	5.00733e-05	x
7	cg23498273	94284526	SGCE;PEG10		84	207	0.0687635	0.0966845	3.9129e-07	x
7	cg02444961	94284539	SGCE;PEG10		84	207	0.063279	0.101801	3.91701e-06	x
7	cg22090863	94284623	SGCE;PEG10		84	207	0.0543256	0.0886355	2.11269e-06	x
7	cg21027820	94284629	SGCE;PEG10		84	207	0.0981105	0.121577	0.000637551	x
7	cg23096644	94284634	SGCE;PEG10		84	207	0.0520056	0.0653706	0.000263353	x
7	cg20528183	94284678	SGCE;PEG10		84	207	0.0245967	0.0390614	2.08275e-08	x
7	cg08045766	94284731	SGCE;PEG10		84	207	0.0283588	0.0484157	2.007e-17	x
7	cg18484166	94284750	SGCE;PEG10		84	207	0.0680149	0.118098	4.39484e-06	x
7	cg08172445	94284865	SGCE;PEG10		84	207	0.0196223	0.0480412	5.05499e-20	x
7	cg25524350	94284893	SGCE;PEG10		84	207	0.063199	0.154878	7.58816e-08	x
7	cg15846744	94284898	SGCE;PEG10		84	207	0.077193	0.162057	8.92767e-07	x
7	cg27492749	94284900	SGCE;PEG10		84	207	0.0157866	0.0297995	2.00769e-18	x
7	cg21088896	94284917	SGCE;PEG10	rs74569652	84	207	0.022369	0.050913	7.23097e-15	x
7	cg04275901	94284919	SGCE;PEG10	rs74569652	84	207	0.0941322	0.121247	0.000162111	x
7	cg22216017	94285004	SGCE;PEG10		84	207	0.0570245	0.0739838	4.24763e-14	x
7	cg23690528	94285270	SGCE;PEG10		84	207	0.0156838	0.0288968	9.0219e-10	x
7	cg16956426	94285286	SGCE;PEG10		84	207	0.0257871	0.0619047	9.01924e-08	x
7	cg17890778	94285288	SGCE;PEG10		84	207	0.113631	0.172771	6.69503e-05	x
7	cg13266630	94285327	SGCE;PEG10		84	207	0.0295273	0.0377666	6.98583e-07	x
7	cg23616761	94285329	SGCE;PEG10		84	207	0.0250045	0.0264334	0.027967	x
7	cg17701373	94285343	SGCE;PEG10		84	207	0.0239958	0.0271032	0.0176245	x
7	cg26912242	94285352	SGCE;PEG10		84	207	0.0270208	0.0279416	0.0994641	x
7	cg16761035	94285397	SGCE;PEG10		84	207	0.0404346	0.0526546	2.53504e-05	x
7	cg04366249	94285501	SGCE;PEG10		84	207	0.0316577	0.0349518	0.00214682	x
7	cg14388858	94285520	SGCE;PEG10	rs13307403	84	207	0.0213653	0.0237093	0.00298873	x
7	cg19107595	94285642	PEG10;SGCE		84	207	0.323882	0.328581	0.827945	DMR
7	cg19924104	94285672	PEG10;SGCE		84	207	0.385874	0.433223	4.21886e-07	DMR
7	cg11589966	94285685	PEG10;SGCE		84	207	0.479346	0.516712	1.19597e-07	DMR
7	cg27435646	94285712	PEG10;SGCE		84	207	0.502855	0.552222	8.84461e-11	DMR
7	cg01566785	94285745	SGCE;PEG10		84	207	0.475445	0.54673	2.03022e-12	DMR
7	cg05819130	94285759	SGCE;PEG10		84	207	0.554393	0.603365	3.04168e-12	DMR
7	cg10105290	94285768	SGCE;PEG10		84	207	0.533716	0.588183	2.41782e-11	DMR
7	cg19079047	94285777	SGCE;PEG10		84	207	0.371127	0.41519	1.04891e-09	DMR
7	cg02965180	94285784	SGCE;PEG10		84	207	0.534053	0.581389	1.4732e-11	DMR
7	cg05277165	94285814	SGCE;PEG10		84	207	0.478856	0.490016	7.97066e-05	DMR
7	cg13660372	94285873	SGCE;PEG10		84	207	0.4468	0.525365	3.32291e-18	DMR
7	cg06674062	94285887	SGCE;PEG10		84	207	0.468814	0.489563	0.000612794	DMR
7	cg21778340	94285902	SGCE;PEG10		84	207	0.420382	0.572728	1.40487e-14	DMR
7	cg07921535	94285911	SGCE;PEG10		84	207	0.17652	0.328241	2.13556e-13	DMR
7	cg09910998	94285942	SGCE;PEG10		84	207	0.456597	0.481787	0.000573007	DMR
7	cg27393730	94285951	SGCE;PEG10		84	207	0.530046	0.545477	0.00273832	DMR
7	cg08291000	94285960	SGCE;PEG10		84	207	0.525669	0.512145	0.282974	DMR
7	cg27230044	94285993	SGCE;PEG10		84	207	0.49936	0.475948	0.354931	DMR
7	cg24885794	94286086	SGCE;PEG10		84	207	0.49299	0.500587	0.299952	DMR
7	cg26997085	94286110	SGCE;PEG10		84	207	0.501359	0.505564	0.153231	DMR
7	cg22331138	94286131	SGCE;PEG10		84	207	0.627707	0.609708	0.247085	DMR
7	cg16492735	94286208	SGCE;PEG10		84	207	0.612459	0.612169	0.943389	DMR
7	cg09512080	94286219	SGCE;PEG10		84	207	0.581621	0.574958	0.871107	DMR
7	cg00906934	94286232	SGCE;PEG10		40	150	0.509235	0.509862	0.140262	DMR
7	cg26503018	94286243	SGCE;PEG10	rs76898120	84	207	0.628867	0.617329	0.939342	DMR
7	cg27120649	94286261	SGCE;PEG10		84	207	0.306711	0.353958	0.000153635	DMR
7	cg21771834	94286263	SGCE;PEG10		84	207	0.620129	0.61681	0.981993	DMR
7	cg27001184	94286267	SGCE;PEG10		84	207	0.629067	0.61737	0.538549	DMR
7	cg23342787	94286294	SGCE;PEG10		84	207	0.653325	0.641965	0.309457	DMR
7	cg14873490	94286304	SGCE;PEG10		84	207	0.479424	0.507294	0.000142789	DMR
7	cg03384175	94286343	SGCE;PEG10		84	207	0.654645	0.664156	0.266545	DMR
7	cg11985632	94286351	SGCE;PEG10		84	207	0.726157	0.74157	0.437477	DMR
7	cg13797824	94286362	SGCE;PEG10		84	207	0.676436	0.68341	0.177153	DMR
7	cg11175683	94286420	SGCE;PEG10		84	207	0.630796	0.643365	0.608562	DMR
7	cg04521244	94286431	SGCE;PEG10		84	207	0.661957	0.668946	0.161526	DMR
7	cg11562309	94286473	SGCE;PEG10		84	207	0.55934	0.540081	0.197799	DMR
7	cg18898992	94286484	SGCE;PEG10		84	207	0.621606	0.601245	0.0744421	DMR
7	cg05096321	94286511	SGCE;PEG10		84	207	0.530538	0.544057	0.00477652	DMR
7	cg19663555	94286521	SGCE;PEG10		84	207	0.616311	0.60687	0.628594	DMR
7	cg06695761	94286526	SGCE;PEG10		84	207	0.610929	0.598391	0.569742	DMR
7	cg21853542	94286559	SGCE;PEG10		84	207	0.638673	0.636991	0.667079	DMR
7	cg04634483	94286632	SGCE;PEG10		84	207	0.565721	0.553688	0.196921	DMR
7	cg09890341	94286650	SGCE;PEG10		84	207	0.605463	0.579502	0.0107002	DMR
7	cg20041873	94286669	SGCE;PEG10		84	207	0.630621	0.614893	0.101002	DMR
7	cg04303139	94286753	SGCE;PEG10		84	207	0.487764	0.434658	1.10211e-10	DMR
7	cg03436478	94286760	SGCE;PEG10		84	207	0.574738	0.543378	0.00599862	DMR
7	cg05509218	94286793	SGCE;PEG10		84	207	0.676397	0.664562	0.17745	DMR
7	cg22924867	94286834	SGCE;PEG10		84	207	0.590482	0.559033	0.000390798	DMR
7	cg01169624	94286936	SGCE;PEG10		84	207	0.6775	0.665938	0.097291	DMR
7	cg03682823	94286953	SGCE;PEG10	rs3814104	84	207	0.509934	0.500566	0.00145615	DMR
7	cg18139769	94286955	SGCE;PEG10	rs3814104	84	207	0.530639	0.529049	0.0601719	DMR
7	cg12397924	94287186	PEG10		84	207	0.365038	0.367504	0.920497	DMR
7	cg15696408	94287211	PEG10		84	207	0.24066	0.256988	0.1776	DMR
7	cg22820921	94287242	PEG10		84	207	0.352143	0.360749	0.94137	DMR
7	cg19312058	94289851	PEG10		84	207	0.959439	0.953567	0.00117955	x
7	cg22659370	94292855	PEG10		84	207	0.915646	0.899767	9.31589e-09	x
7	cg03379322	94292889	PEG10		84	207	0.948245	0.938295	1.29809e-11	x
7	cg02384501	94292939	PEG10		84	207	0.950352	0.933665	3.72766e-12	x
7	cg21270593	94293250	PEG10		84	207	0.990359	0.989832	0.019833	x
7	cg21405195	94293385	PEG10		84	207	0.90563	0.913992	0.847599	x
7	cg22240800	94293733	PEG10		84	207	0.965009	0.956041	1.93949e-12	x
7	cg06943865	94293780	PEG10		84	207	0.932541	0.920625	1.91045e-05	x
7	cg01488147	94294080	PEG10		84	207	0.928524	0.912287	5.13385e-13	x
7	cg19781251	94294278	PEG10		84	207	0.962588	0.961831	0.0428618	x
7	cg07278332	94294290	PEG10		84	207	0.983398	0.982557	0.0367238	x
7	cg09265417	94294798	PEG10		84	207	0.969376	0.969921	0.32752	x
7	cg10759957	94294847	PEG10		84	207	0.959359	0.950393	2.08275e-08	x
7	cg06999014	94294905	PEG10		84	207	0.955393	0.95074	0.00262986	x
7	cg12085501	94295390	PEG10		84	207	0.913122	0.881426	8.99384e-11	x
7	cg11961918	94295627	PEG10		84	207	0.905395	0.801132	6.94335e-19	x
7	cg04198360	94296291	PEG10		84	207	0.894013	0.816667	3.5504e-15	x
7	cg09425926	130124971	MEST		44	57	0.848959	0.823049	0.00678534	x
7	cg20801778	130125200	MEST		44	57	0.891868	0.862678	4.74203e-08	x
7	cg07683330	130125390	MEST	rs73724319	44	57	0.844311	0.806044	5.74202e-08	x
7	cg20380768	130125511	MEST		84	207	0.877694	0.782552	1.43905e-13	x
7	cg20148994	130125585	MEST		84	207	0.838364	0.856489	0.827591	x
7	cg22115706	130125719	MEST		83	199	0.905205	0.665778	5.85738e-11	x
7	cg18100127	130125764	MEST		84	207	0.832152	0.817378	0.257891	x
7	cg04029027	130125811	MEST	rs1990788	84	207	0.767227	0.742951	0.203294	x
7	cg02490034	130125836	MEST	rs1990788	84	207	0.597618	0.500507	1.3333e-06	x
7	cg11865119	130125932	MEST		84	207	0.454675	0.207272	2.28856e-12	x
7	cg09059945	130126018	MEST		84	207	0.355438	0.173731	1.44202e-08	x
7	cg01793704	130126024	MEST		84	207	0.263063	0.134017	2.72497e-07	x
7	cg16511229	130126153	MEST		84	207	0.420366	0.24963	9.70164e-08	x
7	cg02169391	130126176	MEST		84	207	0.197414	0.0852038	2.32605e-11	x
7	cg09872616	130126182	MEST		84	207	0.430335	0.27728	9.60975e-12	x
7	cg08077673	130126368	MEST		84	207	0.407375	0.238333	1.38122e-08	x
7	cg01888566	130126513	MEST	rs78305161	84	207	0.316253	0.16276	7.11919e-09	x
7	cg05373657	130126637	MEST	rs10228972	84	207	0.334793	0.197635	2.66886e-20	x
7	cg15164103	130126871	MEST		84	207	0.420819	0.252213	9.32163e-29	x
7	cg15381410	130127809	MESTIT1;MEST		84	207	0.955504	0.947812	3.18856e-06	x
7	cg13831540	130128420	MESTIT1;MEST		44	57	0.769532	0.902835	0.00041192	x
7	cg17706086	130129946	MESTIT1;MEST		84	207	0.86401	0.890494	0.0196082	x
7	cg10473158	130130122	MESTIT1;MEST		84	207	0.797606	0.908746	7.55576e-18	x
7	cg05222671	130130155	MESTIT1;MEST		84	207	0.839295	0.919112	1.72007e-15	DMR
7	cg10767216	130130187	MESTIT1;MEST		84	207	0.749541	0.885586	2.59106e-18	DMR
7	cg12070022	130130189	MESTIT1;MEST	rs73724324	44	57	0.580914	0.867564	2.48476e-13	DMR
7	cg17347253	130130288	MESTIT1;MEST		84	207	0.608874	0.745145	3.39304e-07	DMR
7	cg02756856	130130320	MESTIT1;MEST	rs1990789	84	207	0.787549	0.892507	1.3808e-21	DMR
7	cg26275543	130130383	MESTIT1;MEST		44	57	0.691028	0.869365	9.97535e-09	DMR
7	cg20826277	130130478	MESTIT1;MEST	rs74779025	84	207	0.576479	0.695609	1.96952e-16	DMR
7	cg14584935	130130481	MESTIT1;MEST	rs74779025	84	207	0.617355	0.782576	2.39222e-21	DMR
7	cg24941047	130130588	MESTIT1;MEST		44	57	0.863535	0.915407	0.000694514	DMR
7	cg02501418	130130740	MESTIT1;MEST		84	207	0.672078	0.840622	8.97029e-20	DMR
7	cg08229366	130130747	MESTIT1;MEST		84	207	0.697993	0.757425	4.47504e-06	DMR
7	cg07224147	130130753	MESTIT1;MEST		84	207	0.525023	0.868284	2.11432e-29	DMR
7	cg27417677	130130918	MESTIT1;MEST	rs78356966	84	207	0.680338	0.795427	6.5605e-09	DMR
7	cg09003373	130130995	MESTIT1;MEST		84	207	0.452509	0.587061	4.29161e-15	DMR
7	cg14088957	130131085	MESTIT1;MEST		84	207	0.427144	0.538421	8.13309e-12	DMR
7	cg06100421	130131136	MESTIT1;MEST		84	207	0.511447	0.582566	3.19987e-09	DMR
7	cg20297423	130131138	MESTIT1;MEST		84	207	0.48329	0.549387	1.73903e-07	DMR
7	cg05369791	130131146	MESTIT1;MEST		84	207	0.414648	0.486885	6.98962e-14	DMR
7	cg08734637	130131189	MESTIT1;MEST	rs3807138	84	207	0.472841	0.517639	5.39792e-10	DMR
7	cg13917504	130131258	MEST;MESTIT1		84	207	0.562676	0.564313	0.0967689	DMR
7	cg25407198	130131268	MEST;MESTIT1		84	207	0.570315	0.573895	0.067173	DMR
7	cg21667116	130131359	MEST;MESTIT1		84	207	0.510835	0.544674	3.86866e-05	DMR
7	cg23156962	130131367	MEST;MESTIT1		84	207	0.4841	0.499836	0.000885289	DMR
7	cg04678950	130131403	MEST;MESTIT1		84	207	0.635078	0.688274	1.30807e-05	DMR
7	cg17079325	130131480	MEST;MESTIT1	rs35553128	84	207	0.611039	0.611107	0.246724	DMR
7	cg04344875	130131484	MEST;MESTIT1	rs35553128	84	207	0.6647	0.66862	0.127349	DMR
7	cg00286878	130131633	MEST;MESTIT1	rs73724326	84	207	0.612804	0.626727	0.0797607	DMR
7	cg12347392	130131676	MEST;MESTIT1		84	207	0.619317	0.636462	0.0845019	DMR
7	cg04786207	130131691	MEST;MESTIT1		84	207	0.649523	0.692388	0.00377217	DMR
7	cg19386484	130131709	MEST;MESTIT1		84	207	0.539958	0.6806	2.50837e-12	DMR
7	cg26708559	130131730	MEST;MESTIT1		84	207	0.574413	0.564029	0.408278	DMR
7	cg22705386	130131797	MEST;MESTIT1		84	207	0.658922	0.654286	0.145774	DMR
7	cg06212135	130131826	MEST;MESTIT1		84	207	0.678054	0.687732	0.0378883	DMR
7	cg10249538	130131829	MEST;MESTIT1		84	207	0.631444	0.746411	1.21842e-10	DMR
7	cg16823958	130131869	MEST;MESTIT1		84	207	0.638734	0.728431	4.5894e-09	DMR
7	cg27338480	130131885	MEST;MESTIT1		84	207	0.6238	0.679873	2.43986e-08	DMR
7	cg09080913	130131887	MEST;MESTIT1		84	207	0.674695	0.749459	2.33841e-08	DMR
7	cg13104298	130131905	MEST;MESTIT1		84	207	0.658161	0.723236	1.05565e-07	DMR
7	cg07315018	130131916	MEST;MESTIT1		44	57	0.547256	0.634743	2.37904e-06	DMR
7	cg21629528	130131921	MEST;MESTIT1		44	57	0.425185	0.50374	1.83805e-06	DMR
7	cg20050761	130131923	MEST;MESTIT1		84	207	0.504669	0.520372	8.9903e-05	DMR
7	cg07870293	130131931	MEST;MESTIT1		84	207	0.536734	0.56144	2.35209e-07	DMR
7	cg05556276	130132161	MEST;MESTIT1		84	207	0.583857	0.61906	3.47001e-07	DMR
7	cg17580798	130132199	MEST;MESTIT1		84	207	0.574592	0.655756	4.17172e-07	DMR
7	cg05862114	130132259	MEST;MESTIT1		84	207	0.52911	0.587308	4.04273e-05	DMR
7	cg01784351	130132265	MEST;MESTIT1		84	207	0.457343	0.550605	1.44149e-05	DMR
7	cg27589003	130132286	MEST;MESTIT1		84	207	0.41239	0.494187	7.35337e-12	DMR
7	cg19344806	130132298	MEST;MESTIT1		84	207	0.568544	0.628286	5.60237e-09	DMR
7	cg23714917	130132305	MEST;MESTIT1		84	207	0.594755	0.646476	1.66356e-11	DMR
7	cg21200654	130132319	MEST;MESTIT1		84	207	0.629957	0.626348	0.559513	DMR
7	cg25519926	130132360	MEST;MESTIT1		84	207	0.573205	0.636865	1.73041e-12	DMR
7	cg09462536	130132413	MEST;MESTIT1		44	57	0.434144	0.431932	0.640947	DMR
7	cg22592140	130132419	MEST;MESTIT1		44	57	0.484626	0.501457	0.488996	DMR
7	cg03588221	130132422	MEST;MESTIT1		84	207	0.635475	0.628653	0.516023	DMR
7	cg13986840	130132453	MEST;MESTIT1		84	207	0.429081	0.604737	4.26135e-13	DMR
7	cg23312013	130132727	MEST		44	57	0.577401	0.652215	0.0364824	DMR
7	cg14952237	130132790	MEST		84	207	0.699692	0.798176	2.72576e-10	DMR
7	cg05260959	130133110	MEST		84	207	0.621131	0.702424	8.52307e-07	DMR
7	cg20876852	130134488	MEST;MIR335		84	207	0.855082	0.848645	0.206244	x
7	cg04819959	130135065	MEST;MIR335		84	206	0.880162	0.92917	8.3679e-17	x
7	cg24037795	130135262	MIR335;MEST		84	207	0.917372	0.923553	0.0630624	x
7	cg08761490	130135961	MEST;MIR335		84	207	0.939382	0.93384	0.1776	x
7	cg27158495	130137097	MEST		84	207	0.925562	0.93034	0.602962	x
7	cg13145120	130145329	MEST		84	207	0.851075	0.874094	0.0174483	x
7	cg14428359	130145336	MEST		84	207	0.877681	0.905297	5.19428e-05	x
11	cg11492040	2016513	H19		84	207	0.623031	0.526288	1.59567e-08	x
11	cg06197492	2016605	H19	rs3741219	84	207	0.84422	0.844393	0.270782	x
11	cg10602543	2016747	H19	rs71745262	84	207	0.560306	0.496	8.97701e-07	x
11	cg23977670	2016848	H19		84	207	0.617411	0.565916	6.54464e-05	x
11	cg04647234	2016903	H19		84	207	0.871639	0.866134	0.203294	x
11	cg11716026	2016937	H19		84	207	0.816147	0.786083	0.0418344	x
11	cg15394860	2017084	H19	rs2839701	84	207	0.717182	0.653158	0.000525022	x
11	cg22172494	2017362	H19	rs11542722	84	207	0.529471	0.522176	0.113985	x
11	cg26808784	2017483	H19		84	207	0.664267	0.544348	0.000989234	x
11	cg25852472	2017664	H19		84	207	0.530591	0.387308	3.00179e-14	x
11	cg15963714	2017819	H19		84	207	0.704504	0.799589	2.35209e-07	x
11	cg26857192	2017939	H19		84	207	0.723783	0.617809	1.83805e-06	x
11	cg15269875	2018018	H19;MIR675		84	207	0.716044	0.636863	0.000422936	x
11	cg14937069	2018088	H19;MIR675		84	207	0.780664	0.756416	0.0347241	x
11	cg19943238	2018095	H19;MIR675		84	207	0.756245	0.682205	0.0015056	x
11	cg03175030	2018143	H19;MIR675	rs2067051	84	207	0.773784	0.773454	0.803183	x
11	cg18511798	2018149	H19;MIR675	rs2067051	84	207	0.826494	0.822744	0.880384	x
11	cg21167159	2018154	H19;MIR675	rs2067051	84	207	0.829615	0.828034	0.844455	x
11	cg16153294	2018227	H19;MIR675		84	207	0.81133	0.861964	0.0195535	x
11	cg15317267	2018247	H19;MIR675		82	205	0.547363	0.481496	9.73565e-07	x
11	cg07342901	2018724	H19;MIR675		84	207	0.772345	0.715225	0.000634997	x
11	cg11753499	2019079	H19;MIR675		84	207	0.450334	0.309468	2.16685e-16	DMR
11	cg13210239	2019090	H19;MIR675		84	207	0.333401	0.220458	1.4507e-08	DMR
11	cg17985533	2019116	H19;MIR675		84	207	0.5395	0.368085	2.31718e-10	DMR
11	cg15922305	2019129	H19;MIR675	rs76989783	84	207	0.511104	0.389689	2.3655e-07	DMR
11	cg09701145	2019436	MIR675;H19		84	207	0.535513	0.472028	6.74133e-07	DMR
11	cg25437674	2019452	MIR675;H19		84	207	0.436825	0.375037	3.44435e-09	DMR
11	cg17769238	2019568	H19	rs35592994	84	207	0.560846	0.393364	1.40207e-24	DMR
11	cg04975775	2019587	H19	rs2251312	84	207	0.5511	0.45038	2.32552e-07	DMR
11	cg15886040	2019606	H19	rs2251312	84	207	0.587347	0.581783	0.190377	DMR
11	cg10154633	2019624	H19	rs77403497	40	150	0.602181	0.58974	0.0202281	DMR
11	cg26469586	2019626	H19	rs77403497	40	150	0.504909	0.489846	0.0202281	DMR
11	cg24409677	2019655	H19		40	150	0.632526	0.631787	0.12069	DMR
11	cg16303279	2019667	H19		84	207	0.578558	0.602564	0.171802	DMR
11	cg02694715	2019730	H19		84	207	0.593187	0.598296	0.941108	DMR
11	cg11735853	2019732	H19		84	207	0.52767	0.54525	0.891815	DMR
11	cg01977486	2019736	H19		84	207	0.689013	0.662116	0.00131229	DMR
11	cg25838645	2019798	H19		84	207	0.565115	0.547805	0.00335695	DMR
11	cg13581483	2019823	H19		84	207	0.561895	0.537357	0.00133205	DMR
11	cg04088212	2019859	H19		84	207	0.651227	0.658257	0.492179	DMR
11	cg01539474	2019862	H19		84	207	0.647314	0.602469	3.13911e-05	DMR
11	cg18362496	2019930	H19		84	207	0.508571	0.393137	9.58863e-18	DMR
11	cg24605090	2019943	H19		84	207	0.544361	0.442611	2.59124e-13	DMR
11	cg04817190	2020028	H19		84	207	0.646051	0.623704	0.0783196	DMR
11	cg06749854	2020030	H19		84	207	0.652074	0.565319	1.88662e-13	DMR
11	cg24510613	2020036	H19		84	207	0.583708	0.53011	8.92767e-07	DMR
11	cg16675558	2020101	H19		84	207	0.79202	0.820415	0.10107	DMR
11	cg03996735	2020104	H19		84	207	0.774668	0.828938	0.0132974	DMR
11	cg18104242	2020118	H19		84	207	0.756495	0.773717	0.953506	DMR
11	cg27300742	2020129	H19		84	207	0.653053	0.615177	0.0366315	DMR
11	cg25281616	2020279	H19		84	207	0.588765	0.500926	1.23475e-12	DMR
11	cg01895612	2020286	H19		84	207	0.524059	0.445694	2.32536e-14	DMR
11	cg23476401	2020296	H19		84	207	0.577973	0.480227	1.21376e-11	DMR
11	cg00237904	2020314	H19		84	207	0.543196	0.456441	1.46368e-10	DMR
11	cg06765785	2020391	H19		84	207	0.508953	0.323024	2.93634e-18	DMR
11	cg25821896	2020417	H19		84	207	0.634582	0.487826	3.31242e-25	DMR
11	cg18454954	2020537	H19		84	207	0.481257	0.399488	2.59106e-18	DMR
11	cg25579157	2020549	H19		84	207	0.535157	0.510922	8.58978e-09	DMR
11	cg02886509	2020556	H19	rs60746422	84	207	0.401306	0.307944	1.26475e-09	DMR
11	cg02657360	2020560	H19	rs60746422	84	207	0.368796	0.240193	1.53438e-17	DMR
11	cg06676088	2150687	INS-IGF2;IGF2		40	150	0.87683	0.654207	6.4449e-15	x
11	cg25763864	2151676	INS-IGF2;IGF2		84	207	0.947601	0.936839	3.25537e-06	x
11	cg26913576	2151698	INS-IGF2;IGF2	rs35818489	84	207	0.886929	0.799269	5.31044e-10	x
11	cg09503234	2151721	INS-IGF2;IGF2		40	150	0.971557	0.956418	2.52506e-06	x
11	cg02719427	2151725	INS-IGF2;IGF2		84	207	0.975852	0.964965	8.33924e-11	x
11	cg00221747	2152428	INS-IGF2;IGF2		84	207	0.979588	0.988849	3.12308e-06	x
11	cg02045936	2152577	INS-IGF2;IGF2	rs3208122	84	207	0.806358	0.720596	3.88702e-05	x
11	cg02807948	2153991	INS-IGF2;IGF2	rs11510	84	207	0.377862	0.309643	3.68875e-08	x
11	cg12528452	2154074	INS-IGF2;IGF2		84	206	0.556749	0.451244	1.02255e-09	DMR_1
11	cg13165070	2154113	INS-IGF2;IGF2		40	150	0.329485	0.263081	0.001946	DMR_1
11	cg11717189	2154132	INS-IGF2;IGF2		84	207	0.258997	0.173769	5.16432e-07	DMR_1
11	cg07096953	2154255	INS-IGF2;IGF2	rs11545014	84	207	0.0881425	0.0486974	2.37412e-09	DMR_1
11	cg02613624	2154386	INS-IGF2;IGF2	rs14367	84	207	0.496656	0.392475	2.32835e-12	DMR_1
11	cg22956483	2154432	INS-IGF2;IGF2		84	207	0.305362	0.210489	6.20646e-14	DMR_1
11	cg26401390	2154638	INS-IGF2;IGF2	rs11564730	84	207	0.421161	0.310463	2.09219e-15	DMR_1
11	cg05384664	2154934	INS-IGF2;IGF2	rs3213232	84	207	0.463926	0.36646	1.14607e-14	DMR_1
11	cg00570518	2154952	INS-IGF2;IGF2	rs3213232	84	207	0.45252	0.327963	8.97029e-20	DMR_1
11	cg06029905	2155521	INS-IGF2;IGF2;MIR483		40	150	0.687688	0.446174	2.33431e-13	x
11	cg02808220	2156282	MIR483;INS-IGF2;IGF2		84	207	0.85339	0.84322	0.0320559	x
11	cg24183187	2156461	MIR483;INS-IGF2;IGF2		84	207	0.817367	0.840358	0.000848576	x
11	cg22932993	2156609	MIR483;INS-IGF2;IGF2		84	207	0.935162	0.93272	0.0100915	x
11	cg21728792	2156674	MIR483;INS-IGF2;IGF2		84	207	0.88131	0.918088	1.17157e-05	x
11	cg14890224	2156694	MIR483;INS-IGF2;IGF2		84	207	0.647027	0.608807	0.000211434	x
11	cg01668279	2156699	MIR483;INS-IGF2;IGF2		84	207	0.909832	0.884598	3.47378e-08	x
11	cg07583420	2158555	INS-IGF2;IGF2		84	207	0.0337602	0.0320525	0.137408	x
11	cg10337079	2158697	INS-IGF2;IGF2		84	207	0.0900786	0.0889525	0.318004	x
11	cg20728696	2158702	INS-IGF2;IGF2		84	207	0.0679488	0.0804135	0.0122576	x
11	cg13167664	2158987	INS-IGF2;IGF2		84	207	0.0131899	0.0154041	2.65743e-05	x
11	cg08986368	2159122	INS-IGF2;IGF2		84	207	0.0868511	0.104831	0.0648844	x
11	cg20766090	2159131	INS-IGF2;IGF2		84	207	0.0425406	0.051378	1.29511e-05	x
11	cg02166532	2159853	INS-IGF2;IGF2		84	207	0.121009	0.112295	0.0863283	x
11	cg20895511	2160055	INS-IGF2;IGF2		44	57	0.15216	0.250841	4.14568e-10	x
11	cg16977706	2160129	INS-IGF2;IGF2		84	207	0.0945929	0.0715897	0.608113	x
11	cg18087943	2160540	INS-IGF2;IGF2AS;IGF2		84	207	0.0168526	0.0274934	1.71387e-15	x
11	cg14608156	2160554	INS-IGF2;IGF2AS;IGF2		84	207	0.0250212	0.0328083	1.7269e-13	x
11	cg12773325	2160560	INS-IGF2;IGF2AS;IGF2		84	207	0.0276133	0.0352448	2.31718e-10	x
11	cg12614029	2160564	INS-IGF2;IGF2AS;IGF2		84	207	0.0255661	0.0371316	3.06323e-15	x
11	cg08162473	2160721	INS-IGF2;IGF2AS;IGF2		44	57	0.0211225	0.0192072	0.766734	x
11	cg03760951	2160875	INS-IGF2;IGF2AS;IGF2		84	207	0.0819061	0.289501	5.26272e-18	x
11	cg20339650	2160882	INS-IGF2;IGF2AS;IGF2		84	207	0.148659	0.31252	1.45944e-08	x
11	cg19002337	2160904	INS-IGF2;IGF2AS;IGF2		84	207	0.0244519	0.0494066	9.58863e-18	x
11	cg24366657	2160932	INS-IGF2;IGF2AS;IGF2		84	207	0.0523785	0.0637577	0.00490586	x
11	cg24917382	2160953	INS-IGF2;IGF2AS;IGF2		84	207	0.161688	0.299854	2.11747e-07	x
11	cg16415340	2160964	INS-IGF2;IGF2AS;IGF2		84	207	0.0443972	0.252947	2.97944e-19	x
11	cg21667878	2160980	INS-IGF2;IGF2AS;IGF2		84	207	0.0300715	0.341342	2.02947e-22	x
11	cg11915650	2161009	INS-IGF2;IGF2AS;IGF2		84	207	0.0532836	0.259781	9.0612e-19	x
11	cg17434309	2161079	INS-IGF2;IGF2AS;IGF2		84	207	0.0782157	0.20508	4.99729e-11	x
11	cg05859777	2161102	INS-IGF2;IGF2AS;IGF2		84	207	0.103306	0.295736	1.26212e-11	x
11	cg01667319	2161128	INS-IGF2;IGF2AS;IGF2		84	207	0.0991403	0.267073	4.69652e-12	x
11	cg05452899	2161133	INS-IGF2;IGF2AS;IGF2		84	207	0.134344	0.409727	1.27042e-13	x
11	cg10037494	2161135	INS-IGF2;IGF2AS;IGF2		84	207	0.0420776	0.272914	3.19033e-20	x
11	cg26517849	2161141	INS-IGF2;IGF2AS;IGF2		84	207	0.0349709	0.110303	8.97029e-20	x
11	cg17037101	2161314	INS-IGF2;IGF2AS;IGF2		84	207	0.0471146	0.117463	2.49346e-12	x
11	cg09694722	2161318	INS-IGF2;IGF2AS;IGF2		84	207	0.102681	0.129771	0.00146165	x
11	cg19371526	2161341	INS-IGF2;IGF2AS;IGF2		84	207	0.136888	0.174737	0.106426	x
11	cg23676551	2161374	INS-IGF2;IGF2AS;IGF2		84	207	0.0913229	0.261511	1.40872e-12	x
11	cg15393937	2161383	INS-IGF2;IGF2AS;IGF2		84	207	0.0966362	0.438486	5.7092e-20	x
11	cg23905216	2161390	INS-IGF2;IGF2AS;IGF2	rs74050127	84	207	0.178069	0.406437	5.92467e-10	x
11	cg19443075	2161403	INS-IGF2;IGF2AS;IGF2		84	207	0.12874	0.238758	3.36097e-08	x
11	cg22287492	2161411	INS-IGF2;IGF2AS;IGF2	rs74050127	84	207	0.186365	0.298844	1.29792e-06	x
11	cg10659464	2161445	INS-IGF2;IGF2AS;IGF2		40	150	0.212981	0.172739	0.429249	x
11	cg02835822	2161456	INS-IGF2;IGF2AS;IGF2		84	207	0.171365	0.134794	0.0833927	x
11	cg13756879	2161473	INS-IGF2;IGF2AS;IGF2		84	207	0.0729506	0.0509615	0.00116397	x
11	cg14188639	2161544	INS-IGF2;IGF2AS;IGF2		84	207	0.233312	0.51007	1.57462e-19	x
11	cg25163476	2161586	INS-IGF2;IGF2;IGF2AS		84	207	0.114955	0.108708	0.955237	x
11	cg13791131	2161892	IGF2AS;INS-IGF2;IGF2		84	207	0.227235	0.351418	0.000527157	x
11	cg25574024	2161894	IGF2AS;INS-IGF2;IGF2		84	207	0.217097	0.460059	4.42299e-07	x
11	cg23030069	2162183	IGF2AS;INS-IGF2;IGF2		84	207	0.230911	0.453055	4.21886e-07	x
11	cg06460568	2162211	IGF2AS;INS-IGF2;IGF2		84	207	0.202626	0.189681	0.895828	x
11	cg24047810	2162341	IGF2AS;INS-IGF2;IGF2		84	207	0.402065	0.440187	0.0378883	x
11	cg17462140	2162363	IGF2AS;INS-IGF2;IGF2		84	207	0.299768	0.277815	0.115322	x
11	cg24431667	2162387	IGF2AS;INS-IGF2;IGF2		84	207	0.170814	0.185475	0.0826433	x
11	cg05444816	2162406	IGF2AS;INS-IGF2;IGF2		84	207	0.327984	0.449892	2.68916e-05	x
11	cg15508379	2162438	IGF2AS;INS-IGF2;IGF2	rs3213215	84	207	0.305754	0.381327	0.000187862	x
11	cg13928782	2162445	IGF2AS;INS-IGF2;IGF2		84	207	0.357345	0.442709	0.00149169	x
11	cg17300736	2162475	IGF2AS;INS-IGF2;IGF2		84	207	0.135616	0.235076	4.40225e-05	x
11	cg11701022	2162478	IGF2AS;INS-IGF2;IGF2		84	207	0.330156	0.245092	2.57346e-10	x
11	cg01368777	2162483	IGF2AS;INS-IGF2;IGF2		84	207	0.309714	0.249229	0.00016638	x
11	cg21237591	2162510	IGF2AS;INS-IGF2;IGF2		84	207	0.266898	0.381335	0.00293189	x
11	cg22225943	2162536	IGF2AS;INS-IGF2;IGF2		84	207	0.389851	0.495612	0.039335	x
11	cg08014499	2162545	IGF2AS;INS-IGF2;IGF2		84	207	0.497091	0.638566	1.45919e-05	x
11	cg05203776	2162582	IGF2AS;INS-IGF2;IGF2		84	207	0.508916	0.504578	0.423005	x
11	cg20088847	2162616	IGF2AS;INS-IGF2;IGF2		84	207	0.284819	0.192665	4.74203e-08	x
11	cg15168906	2162783	IGF2AS;INS-IGF2;IGF2		84	207	0.822633	0.755116	0.000902549	x
11	cg19131227	2162917	IGF2AS;INS-IGF2;IGF2		84	207	0.603075	0.441135	2.8696e-09	x
11	cg24781163	2162930	IGF2AS;INS-IGF2;IGF2		84	207	0.777347	0.636751	1.02164e-11	x
11	cg05323345	2163174	IGF2AS;INS-IGF2;IGF2		84	207	0.616577	0.222656	1.07841e-32	x
11	cg26719629	2163299	IGF2AS;INS-IGF2;IGF2		84	207	0.722812	0.552027	3.49179e-15	x
11	cg14895961	2163513	IGF2AS;INS-IGF2;IGF2	rs17881164	84	207	0.671207	0.471909	1.42078e-16	x
11	cg05777976	2163538	IGF2AS;INS-IGF2;IGF2	rs17881164	84	207	0.201707	0.0913192	3.97749e-28	x
11	cg02425416	2163808	IGF2AS;INS-IGF2;IGF2	rs17885389	84	207	0.389196	0.152463	2.33881e-33	x
11	cg12877935	2164780	IGF2AS;INS-IGF2;IGF2		84	207	0.0883124	0.0421055	2.82967e-16	x
11	cg10501065	2164976	IGF2AS;INS-IGF2;IGF2		84	207	0.208135	0.168293	2.49637e-07	x
11	cg04112019	2165136	IGF2AS;INS-IGF2;IGF2		84	207	0.107721	0.113728	0.150383	x
11	cg20792294	2165425	IGF2AS;INS-IGF2;IGF2		84	207	0.0359138	0.0816926	0.000346511	x
11	cg21532432	2165434	IGF2AS;INS-IGF2;IGF2		84	207	0.0505932	0.103359	3.46189e-11	x
11	cg12322132	2165656	IGF2AS;INS-IGF2;IGF2		84	207	0.130693	0.128873	0.839728	x
11	cg16817891	2165827	IGF2AS;INS-IGF2;IGF2		84	207	0.0832951	0.0493793	3.79805e-15	x
11	cg11005826	2165961	IGF2AS;INS-IGF2;IGF2		84	207	0.30288	0.152967	5.10858e-27	x
11	cg19642877	2168625	IGF2AS;INS-IGF2;IGF2		84	207	0.533107	0.458672	0.000112476	DMR_2
11	cg00273464	2170412	INS-IGF2;IGF2		84	207	0.532353	0.594399	0.209553	x
11	cg17665927	2170443	INS-IGF2;IGF2	rs78341923	84	207	0.517703	0.467683	0.00244993	x
11	cg01351425	2170831	INS-IGF2;IGF2		84	207	0.452437	0.326647	1.89992e-14	x
11	cg10650127	2170870	IGF2;INS-IGF2		84	207	0.511815	0.361043	3.7809e-10	x
11	cg03553386	2170880	IGF2;INS-IGF2		40	150	0.4338	0.347426	0.00116999	x
11	cg27263998	2171007	IGF2;INS-IGF2		84	206	0.35923	0.197626	2.52259e-18	x
11	cg01921126	2171026	IGF2;INS-IGF2		36	127	0.469422	0.407491	7.24704e-05	x
11	cg08686462	2171184	INS-IGF2;IGF2		84	207	0.436871	0.278496	6.9231e-19	x
11	cg27331871	2171478	INS-IGF2;IGF2		84	207	0.105493	0.0828881	0.00223693	x
11	cg25742037	2171694	INS-IGF2;IGF2		40	150	0.205621	0.222871	0.0416004	x
11	cg19137676	2172019	INS-IGF2;IGF2		84	207	0.431074	0.257383	4.28932e-33	x
11	cg14432744	2172043	INS-IGF2;IGF2		84	207	0.488551	0.303318	8.9417e-28	x
11	cg24439505	2172098	INS-IGF2;IGF2		84	207	0.527719	0.41435	1.09883e-14	x
14	cg27109672	101191797	DLK1		84	207	0.933415	0.919939	8.68768e-07	x
14	cg18122767	101191872	DLK1		84	207	0.566192	0.366727	4.27683e-22	x
14	cg09212014	101191893	DLK1		84	207	0.750833	0.528199	1.48785e-23	x
14	cg23522522	101192190	DLK1		84	207	0.93597	0.923823	0.275769	x
14	cg06504820	101192273	DLK1		84	207	0.865576	0.782813	6.5125e-08	x
14	cg16544010	101192277	DLK1		84	207	0.81906	0.749292	1.13847e-07	x
14	cg16103098	101192374	DLK1		79	161	0.742483	0.546323	3.45247e-10	x
14	cg18392604	101192386	DLK1	rs74078935	84	207	0.966746	0.965093	0.14462	x
14	cg10113715	101192416	DLK1		40	150	0.90901	0.860779	2.87694e-09	x
14	cg15831296	101192591	DLK1		84	207	0.931816	0.951805	0.055024	x
14	cg09865386	101192599	DLK1		84	207	0.81016	0.81648	0.264098	x
14	cg13684115	101192634	DLK1		84	207	0.920518	0.954166	2.21496e-05	x
14	cg18864857	101192720	DLK1		84	207	0.860548	0.874861	0.602962	x
14	cg14092276	101192852	DLK1	rs11622172	84	206	0.433365	0.670014	7.39431e-14	x
14	cg18373878	101192860	DLK1		84	207	0.635078	0.75161	2.49637e-07	x
14	cg10528576	101192913	DLK1		84	207	0.322123	0.83663	6.42084e-27	x
14	cg16800708	101192973	DLK1		84	207	0.0294629	0.0738211	2.2675e-18	x
14	cg17412258	101193017	DLK1		84	207	0.0311377	0.0958148	3.28754e-26	x
14	cg11193865	101193038	DLK1		40	147	0.0250303	0.363018	5.97238e-15	x
14	cg02874376	101193397	DLK1		84	207	0.0253512	0.497991	3.60266e-28	x
14	cg21575295	101193432	DLK1		84	207	0.0765255	0.310852	4.96084e-21	x
14	cg09971646	101194145	DLK1		84	207	0.471171	0.62502	3.21766e-10	x
14	cg19628497	101194267	DLK1		84	207	0.346392	0.300456	0.00279173	x
14	cg18279536	101194748	DLK1	rs13329039	84	207	0.460663	0.422562	6.66409e-05	x
14	cg18121862	101195312	DLK1		84	207	0.771659	0.697681	6.03248e-06	x
14	cg06755717	101196092	DLK1		84	207	0.576581	0.524983	0.031588	x
14	cg01983373	101196130	DLK1		84	207	0.381181	0.269653	1.49917e-13	x
14	cg16057408	101196998	DLK1		84	207	0.614257	0.393286	5.23064e-15	x
14	cg21902964	101198397	DLK1	rs6575799	84	207	0.847467	0.681984	2.9853e-17	x
14	cg13546977	101198475	DLK1		84	207	0.819773	0.629547	1.96882e-10	x
14	cg12193817	101198681	DLK1		84	207	0.727511	0.560878	1.94223e-17	x
14	cg11847710	101198759	DLK1		84	207	0.897852	0.854188	3.37396e-07	x
14	cg18085033	101198783	DLK1		84	207	0.983415	0.975046	9.58438e-05	x
14	cg18627429	101198811	DLK1		84	207	0.89705	0.856954	8.14475e-10	x
14	cg19937288	101199873	DLK1		84	207	0.895408	0.806242	8.84623e-13	x
14	cg19845209	101200432	DLK1	rs17577779	84	207	0.872749	0.723109	6.85446e-18	x
14	cg01242498	101200717	DLK1		84	207	0.931914	0.908342	1.03931e-11	x
14	cg27272533	101200900	DLK1	rs35339877	84	207	0.978685	0.974189	8.15188e-05	x
14	cg16146794	101201146	DLK1	rs12975	84	207	0.959586	0.94416	1.02743e-12	x
14	cg00019511	101201288	DLK1		84	207	0.919218	0.908294	0.00065028	x
14	cg18101157	101201316	DLK1		84	207	0.967548	0.956568	4.23838e-13	x
14	cg23870378	101291068	MEG3		84	207	0.783572	0.822599	0.10107	DMR
14	cg14034270	101291100	MEG3		84	207	0.902765	0.92753	0.000911297	DMR
14	cg16567044	101291136	MEG3		84	207	0.615786	0.628101	0.269704	DMR
14	cg10540302	101291180	MEG3		84	207	0.634477	0.605456	0.017498	DMR
14	cg02313552	101291288	MEG3		84	207	0.850478	0.881002	0.0528373	DMR
14	cg02982753	101291410	MEG3		84	207	0.676942	0.658366	0.208312	DMR
14	cg02888166	101291440	MEG3		84	207	0.7957	0.855289	0.000416132	DMR
14	cg24089209	101291459	MEG3		84	207	0.726699	0.707552	0.0901294	DMR
14	cg16738180	101291469	MEG3		84	207	0.776429	0.765346	0.17311	DMR
14	cg19643803	101291500	MEG3		84	207	0.723117	0.678879	0.00175941	DMR
14	cg10943497	101291571	MEG3		84	207	0.913695	0.938107	0.000316559	DMR
14	cg10065153	101291602	MEG3		84	207	0.819477	0.826615	0.687051	DMR
14	cg09280976	101291687	MEG3		84	207	0.791931	0.785789	0.250571	DMR
14	cg22940816	101291829	MEG3		44	57	0.653111	0.667676	0.144188	DMR
14	cg14070323	101291856	MEG3		44	57	0.751158	0.874642	2.31464e-06	DMR
14	cg14119337	101291891	MEG3		44	57	0.482336	0.587696	1.1862e-06	DMR
14	cg20952167	101291933	MEG3		84	207	0.527111	0.661364	2.66406e-07	DMR
14	cg12967319	101291997	MEG3		84	207	0.548686	0.550233	0.819496	DMR
14	cg04304932	101292128	MEG3		84	207	0.637949	0.747969	5.14042e-12	DMR
14	cg04576764	101292149	MEG3		84	207	0.652428	0.69405	0.000325174	DMR
14	cg25836301	101292306	MEG3		84	207	0.630181	0.686098	3.45411e-06	DMR
14	cg09926418	101292392	MEG3		84	207	0.668545	0.692573	0.0162685	DMR
14	cg23176399	101292643	MEG3		84	207	0.539758	0.542878	0.345785	DMR
14	cg05711886	101292680	MEG3		84	207	0.539131	0.631058	1.53173e-11	DMR
14	cg15419911	101292872	MEG3		84	207	0.593962	0.699156	4.64923e-15	DMR
14	cg14245102	101292967	MEG3	rs76659525	84	207	0.429293	0.773937	4.04851e-25	DMR
14	cg15373285	101293090	MEG3		84	207	0.549344	0.546294	0.712418	DMR
14	cg14123427	101293450	MEG3		84	207	0.502771	0.510983	0.386723	DMR
14	cg15101633	101293726	MEG3		84	207	0.575765	0.556415	0.214007	DMR
14	cg26374305	101293856	MEG3		84	207	0.459438	0.782567	8.61436e-29	DMR
14	cg08698721	101294147	MEG3		84	207	0.568661	0.629552	0.000334656	x
14	cg04291079	101294430	MEG3		84	207	0.856547	0.913326	1.37307e-17	x
14	cg09285543	101296134	MEG3		84	207	0.819316	0.675742	6.11896e-12	x
14	cg24183098	101296297	MEG3		84	207	0.737332	0.551013	4.16974e-24	x
14	cg11035687	101297249	MEG3		84	207	0.945798	0.933613	1.82641e-08	x
14	cg16106804	101298824	MEG3		84	207	0.957018	0.959424	0.539006	x
14	cg15503076	101298868	MEG3		40	150	0.767946	0.779012	0.941108	x
14	cg13701991	101298920	MEG3		84	207	0.940146	0.932998	2.97475e-05	x
14	cg27142093	101302507	MEG3		84	207	0.695363	0.610855	4.87316e-09	x
14	cg14121301	101307418	MEG3		84	207	0.941057	0.940683	0.209224	x
14	cg08051604	101309386	MEG3	rs7151452	84	207	0.751412	0.841929	1.4137e-05	x
14	cg09971102	101309676	MEG3		44	57	0.723985	0.733363	0.123189	x
14	cg00971034	101311744	MEG3	rs7153819	84	207	0.789026	0.740673	4.02773e-10	x
14	cg08294662	101311834	MEG3		84	207	0.933043	0.903767	0.00228574	x
14	cg02144518	101313690	MEG3		84	207	0.926998	0.882891	1.86197e-24	x
14	cg18186343	101317620	MIR770;MEG3		84	207	0.651769	0.356963	3.81802e-30	x
14	cg03039990	101317622	MIR770;MEG3		84	207	0.65729	0.390369	2.11432e-29	x
14	cg01022345	101317819	MIR770;MEG3		84	207	0.693708	0.444767	8.53126e-29	x
14	cg00096742	101318357	MIR770;MEG3		44	57	0.871589	0.846012	0.00374438	x
14	cg19509303	101318703	MIR770;MEG3		84	207	0.785235	0.783945	0.0947689	x
14	cg07460524	101319526	MEG3		84	207	0.925746	0.902241	5.97764e-08	x
14	cg23912522	101320937	MEG3		84	207	0.948725	0.935749	5.26174e-12	x
14	cg05200614	101323508	MEG3		84	207	0.873494	0.81728	1.22359e-06	x
15	cg22491305	25068564	SNRPN		40	150	0.748789	0.67008	0.0188123	x
15	cg11265941	25068738	SNRPN		84	207	0.579027	0.64378	0.00442235	DMR_1
15	cg11826663	25068754	SNRPN		84	207	0.582017	0.674523	1.76175e-06	DMR_1
15	cg24785225	25068757	SNRPN		84	207	0.604798	0.688944	5.548e-05	DMR_1
15	cg10271763	25068763	SNRPN		84	207	0.55938	0.597875	0.0158678	DMR_1
15	cg27304225	25068769	SNRPN		84	207	0.59984	0.637245	0.206244	DMR_1
15	cg19803984	25068790	SNRPN	rs74005355	84	207	0.413245	0.307281	4.10555e-09	DMR_1
15	cg16321029	25068850	SNRPN		84	207	0.467667	0.393512	2.85848e-05	DMR_1
15	cg26033681	25069376	SNRPN		84	207	0.321342	0.191618	2.007e-17	DMR_1
15	cg25030262	25092069	SNRPN	rs28405860	84	207	0.613538	0.439615	1.17224e-08	x
15	cg25978208	25093244	SNRPN		84	207	0.564357	0.694183	8.84643e-15	DMR_2
15	cg02171545	25093366	SNRPN		84	207	0.254609	0.195008	0.0155684	DMR_2
15	cg02305723	25093456	SNRPN		84	207	0.395897	0.645297	4.4354e-16	DMR_2
15	cg22678136	25093521	SNRPN	rs11636986	84	207	0.480524	0.669668	2.45944e-11	DMR_2
15	cg19964320	25096573	SNRPN		84	207	0.36526	0.282981	2.19637e-10	x
15	cg01240229	25101627	SNRPN		84	207	0.734394	0.840148	8.27403e-12	x
15	cg27233338	25101646	SNRPN		84	207	0.702977	0.776541	0.000545277	x
15	cg10428394	25101680	SNRPN	rs61159950	84	207	0.42937	0.316324	1.21238e-05	x
15	cg26939721	25108042	SNRPN		44	57	0.427241	0.297007	6.66484e-08	x
15	cg22259765	25119502	SNRPN		84	207	0.244135	0.137874	3.83534e-12	x
15	cg27644292	25123287	SNRPN		84	207	0.630896	0.514901	5.60128e-08	DMR_3
15	cg08560373	25123381	SNRPN		84	207	0.295987	0.339748	0.575022	DMR_3
15	cg25657700	25123491	SNRPN	rs67503620	40	150	0.567269	0.665045	0.000638907	DMR_3
15	cg01786704	25123688	SNRPN	rs12906774	84	207	0.323883	0.453341	0.000707302	DMR_3
15	cg21870668	25123731	SNRPN		84	207	0.538299	0.623583	0.0106676	DMR_3
15	cg21061553	25124213	SNRPN		84	205	0.799703	0.664174	1.94963e-12	x
15	cg12509344	25127701	SNRPN		44	57	0.934611	0.869038	9.1025e-10	x
15	cg23075611	25145254	SNRPN		44	57	0.389719	0.240306	8.17497e-09	x
15	cg09206878	25165585	SNRPN		44	57	0.694218	0.517258	7.16788e-08	x
15	cg11152012	25196084	SNRPN		44	57	0.632705	0.575543	0.00199099	x
15	cg21746532	25198793	SNRPN;SNURF		84	207	0.854496	0.731848	8.16094e-14	x
15	cg01432432	25199028	SNRPN;SNURF	rs76056314	84	207	0.928029	0.895993	2.57817e-14	x
15	cg08372135	25199057	SNRPN;SNURF		40	150	0.92041	0.864622	1.28333e-05	x
15	cg03858387	25199164	SNRPN;SNURF		44	57	0.759997	0.669776	4.79374e-05	x
15	cg02152271	25199270	SNRPN;SNURF		84	207	0.865519	0.794989	4.22081e-12	x
15	cg12298755	25199713	SNRPN;SNURF		84	207	0.738825	0.720936	0.10826	x
15	cg18506672	25200253	SNRPN;SNURF		84	207	0.534365	0.488996	0.000287916	DMR_4
15	cg02125271	25200406	SNRPN;SNURF		84	207	0.747206	0.752308	0.99816	DMR_4
15	cg26875073	25200490	SNRPN;SNURF		84	207	0.568015	0.638542	0.00204149	DMR_4
15	cg22159025	25201020	SNRPN;SNURF		40	150	0.573912	0.527784	0.0146521	DMR_4
15	cg22555495	25201224	SNRPN;SNURF		84	207	0.525895	0.467808	4.5348e-10	DMR_4
15	cg01614564	25201429	SNRPN;SNURF	rs11630032	84	207	0.631296	0.579536	9.22732e-10	DMR_4
15	cg13073261	25201732	SNRPN;SNURF		84	207	0.46709	0.369792	1.09904e-06	DMR_4
15	cg20775837	25203270	SNRPN;SNURF		84	207	0.839099	0.743484	1.41724e-16	x
15	cg14851390	25215375	SNRPN;SNURF		84	207	0.931062	0.882435	9.9194e-19	x
15	cg25705379	25221513	SNRPN;SNURF		84	207	0.821663	0.681081	1.48957e-19	x
15	cg04195863	25223574	SNRPN;SNURF		84	207	0.830211	0.755539	5.33946e-14	x
15	cg15477139	25223633	SNRPN;SNURF		84	207	0.754561	0.669376	2.08381e-11	x
15	cg26585724	90208739	PLIN1		44	57	0.141812	0.179198	0.174885	x
15	cg05009389	90208810	PLIN1		84	207	0.0518367	0.0400289	0.767154	x
15	cg26703661	90208915	PLIN1		84	207	0.0550251	0.0289519	0.57238	x
15	cg19571617	90209190	PLIN1		84	207	0.120797	0.178389	4.14434e-06	x
15	cg04998447	90209223	PLIN1		84	207	0.2854	0.375307	7.87744e-07	x
15	cg20927724	90209326	PLIN1		84	207	0.437014	0.546297	5.84485e-05	x
15	cg23205660	90212699	PLIN1		84	207	0.787401	0.904753	3.50284e-12	x
15	cg01035422	90222555	PLIN1	rs17847337	84	207	0.832885	0.8076	0.00186828	x
15	cg01348757	90223301	PLIN1		84	207	0.88025	0.845672	0.0002867	x
15	cg11526413	90223712	PLIN1		84	207	0.470988	0.350345	7.83415e-07	x
15	cg08749443	90224098	PLIN1		84	207	0.516445	0.379425	2.9229e-12	x
16	cg09009349	3492724	ZNF597;NAT15		44	57	0.933395	0.931462	0.962971	x
16	cg06410284	3493133	ZNF597;NAT15		84	207	0.488261	0.517658	0.00425436	DMR
16	cg09596866	3493336	ZNF597;NAT15		84	207	0.275754	0.351521	7.47955e-07	DMR
16	cg10482201	3493423	ZNF597;NAT15	rs35607051	84	207	0.392036	0.50218	5.99947e-10	DMR
16	cg24333473	3493428	ZNF597;NAT15	rs35607051	84	207	0.147757	0.325748	1.83673e-18	DMR
16	cg03896694	3493440	ZNF597;NAT15		40	150	0.438169	0.517063	0.00965519	DMR
16	cg27136643	3493534	NAT15;ZNF597		84	207	0.535325	0.523691	0.915264	DMR
16	cg03933495	3493614	NAT15;ZNF597		84	207	0.475579	0.506478	0.000899023	DMR
16	cg27460547	3493681	NAT15;ZNF597		84	207	0.532958	0.525982	0.696889	DMR
16	cg26918062	3493815	NAT15;ZNF597	rs11550140	84	207	0.473122	0.489207	0.157539	DMR
16	cg14654875	3493997	NAT15;ZNF597		84	207	0.5197	0.502711	0.0540851	DMR
16	cg10406676	3494094	NAT15;ZNF597		84	207	0.556999	0.547732	0.325493	DMR
16	cg06121207	3494155	NAT15;ZNF597		84	207	0.485554	0.471356	0.159524	DMR
19	cg06397398	54023732	ZNF331		84	207	0.685592	0.880039	1.46056e-19	x
19	cg00533364	54023893	ZNF331		84	207	0.0493393	0.0504033	0.448389	x
19	cg21748418	54023902	ZNF331		84	207	0.0861618	0.0925944	0.631308	x
19	cg05264510	54023915	ZNF331	rs34859319	84	207	0.191761	0.200909	0.40872	x
19	cg11332363	54023999	ZNF331		83	203	0.0784378	0.0845224	0.180428	x
19	cg26705425	54024076	ZNF331		84	207	0.0475822	0.0454987	0.343722	x
19	cg07952047	54024110	ZNF331		84	207	0.0559307	0.05271	0.512575	x
19	cg16969623	54024182	ZNF331		84	207	0.0500803	0.0476688	0.181112	x
19	cg15205507	54024323	ZNF331	rs73935607	84	207	0.0447551	0.0410099	0.0753967	x
19	cg25538376	54024430	ZNF331		84	207	0.0434305	0.0408756	0.385878	x
19	cg17352157	54024435	ZNF331		84	207	0.0428583	0.0406658	0.371497	x
19	cg09918296	54024649	ZNF331		84	207	0.0708138	0.0980256	1.00719e-10	x
19	cg10851698	54024744	ZNF331		84	207	0.128608	0.134947	0.590698	x
19	cg06551490	54024806	ZNF331		84	207	0.135826	0.14908	0.00225711	x
19	cg10359230	54024834	ZNF331		84	207	0.169691	0.205977	0.0613365	x
19	cg24482389	54026067	ZNF331		84	207	0.931372	0.923829	8.5223e-05	x
19	cg09433711	54037327	ZNF331	rs73935650	84	207	0.930904	0.926161	0.000632454	x
19	cg20646939	54040774	ZNF331		84	207	0.479995	0.471089	0.0940653	DMR_1
19	cg06855497	54040813	ZNF331		84	207	0.541208	0.537513	0.429249	DMR_1
19	cg15576576	54040818	ZNF331		84	207	0.553701	0.583389	0.000369155	DMR_1
19	cg22475353	54041163	ZNF331		84	207	0.246789	0.297283	1.66245e-05	DMR_1
19	cg27296330	54041251	ZNF331		40	150	0.418621	0.399801	0.66963	DMR_1
19	cg10023249	54041303	ZNF331		84	207	0.115448	0.195899	2.32864e-06	DMR_1
19	cg15607708	54041308	ZNF331		84	207	0.227805	0.447714	5.23638e-07	DMR_1
19	cg05338009	54041398	ZNF331		84	207	0.414351	0.395549	0.0395875	DMR_1
19	cg03499639	54041856	ZNF331		84	207	0.565509	0.568459	0.941894	DMR_1
19	cg25409185	54041999	ZNF331		84	207	0.443185	0.430068	0.00547242	DMR_1
19	cg15394911	54055365	ZNF331		84	207	0.919638	0.889803	2.68672e-15	x
19	cg06860848	54057208	ZNF331		84	207	0.546016	0.536143	0.191547	DMR_2
19	cg03113572	54057415	ZNF331		84	207	0.622105	0.621562	0.607663	DMR_2
19	cg19696891	54057705	ZNF331		84	207	0.348058	0.356094	0.737918	DMR_2
19	cg20071427	54058085	ZNF331		84	207	0.602698	0.589063	0.542656	DMR_2
19	cg08561667	54058440	ZNF331		84	207	0.7501	0.741082	0.0378479	x
19	cg25407227	54058500	ZNF331	rs12971885	84	207	0.738998	0.717342	0.0136807	x
19	cg08887146	54058516	ZNF331		84	207	0.814564	0.842508	0.687051	x
19	cg19006302	54058767	ZNF331		84	207	0.826345	0.936406	1.25683e-09	x
19	cg23012185	54060905	ZNF331		44	57	0.964148	0.968267	0.730315	x
19	cg15683356	54076494	ZNF331		44	57	0.608998	0.570822	0.00101896	x
19	cg06475370	54081234	ZNF331		84	207	0.945038	0.934302	2.09683e-11	x
19	cg19212949	57323840	PEG3;ZIM2;PEG3AS	rs45600540	84	207	0.798616	0.507998	6.67629e-15	x
19	cg25401594	57323858	PEG3;ZIM2;PEG3AS		40	150	0.896559	0.657297	4.49597e-10	x
19	cg08155759	57324295	PEG3;ZIM2;PEG3AS		84	207	0.858319	0.703506	5.90062e-13	x
19	cg00428193	57335015	PEG3;ZIM2		84	207	0.980126	0.955496	8.65766e-08	x
19	cg26537561	57335060	PEG3;ZIM2		40	150	0.990795	0.976645	4.76786e-09	x
19	cg25257905	57335807	PEG3;ZIM2		84	207	0.970206	0.897254	7.7916e-16	x
19	cg15415893	57336093	PEG3;ZIM2		84	207	0.934035	0.880156	5.99947e-10	x
19	cg17740722	57337294	PEG3;ZIM2		84	207	0.625481	0.381086	1.20499e-16	x
19	cg23849812	57337421	PEG3;ZIM2		84	207	0.6358	0.451301	2.28856e-12	x
19	cg22220806	57337469	PEG3;ZIM2		84	207	0.690067	0.423816	1.51999e-19	x
19	cg13946792	57337648	PEG3;ZIM2	rs10411432	84	207	0.888078	0.624832	9.58863e-18	x
19	cg22561329	57346735	PEG3;ZIM2		84	207	0.414443	0.260559	1.31824e-27	x
19	cg15473155	57349204	PEG3;ZIM2		84	207	0.585318	0.696352	4.84279e-16	DMR
19	cg19041006	57349679	PEG3;ZIM2		84	207	0.574918	0.618001	0.00151963	DMR
19	cg17663463	57349709	PEG3;ZIM2	rs10408923	84	207	0.719859	0.775474	6.00139e-06	DMR
19	cg19771589	57349815	PEG3;ZIM2		84	207	0.56867	0.55972	0.214341	DMR
19	cg02793099	57350004	PEG3;ZIM2		84	207	0.501532	0.587671	1.00719e-10	DMR
19	cg01656470	57350096	PEG3;ZIM2		84	207	0.651409	0.669133	0.0411466	DMR
19	cg27519373	57350292	PEG3;ZIM2		84	207	0.730867	0.681613	0.00226533	DMR
19	cg18516833	57350313	PEG3;ZIM2		84	207	0.792799	0.838206	1.61889e-05	DMR
19	cg07310951	57350503	PEG3;ZIM2		84	207	0.490043	0.468482	0.000369155	DMR
19	cg10719746	57350846	MIMT1;PEG3;ZIM2		84	207	0.774478	0.772406	0.601611	DMR
19	cg20897667	57351213	MIMT1;PEG3;ZIM2		84	207	0.635616	0.624351	0.385878	DMR
19	cg02478023	57351322	MIMT1;PEG3;ZIM2		84	207	0.517013	0.634163	3.96235e-10	DMR
19	cg22354595	57351440	MIMT1;PEG3;ZIM2		84	207	0.586393	0.608827	0.0114997	DMR
19	cg19335327	57351642	MIMT1;PEG3;ZIM2	rs35134915	84	207	0.572327	0.576603	0.32752	DMR
19	cg14849423	57351791	MIMT1;PEG3;ZIM2		84	207	0.668609	0.663376	0.905079	DMR
19	cg15777825	57352014	ZIM2;PEG3;MIMT1	rs2302376	84	207	0.49658	0.561749	8.01966e-13	DMR
19	cg10204755	57352018	ZIM2;PEG3;MIMT1	rs2302376	84	207	0.539896	0.607971	1.5704e-12	DMR
19	cg12205903	57352021	ZIM2;PEG3;MIMT1	rs2302376	84	207	0.441668	0.512896	1.00542e-09	DMR
19	cg26349266	57352074	ZIM2;PEG3;MIMT1		84	206	0.554794	0.635235	1.03312e-08	DMR
19	cg02162069	57352134	ZIM2;PEG3;MIMT1		84	207	0.546667	0.54896	0.0419375	DMR
19	cg13960339	57352142	ZIM2;PEG3;MIMT1		84	207	0.636643	0.604231	0.0521246	DMR
19	cg13369939	57352176	ZIM2;PEG3;MIMT1	rs77970609	84	207	0.613848	0.711316	1.56181e-13	DMR
19	cg20628335	57352185	ZIM2;PEG3;MIMT1	rs77970609	84	207	0.553617	0.552834	0.1776	DMR
19	cg22294267	57352252	ZIM2;PEG3;MIMT1		84	207	0.622994	0.702956	2.42318e-12	DMR
19	cg19098268	57352269	ZIM2;PEG3;MIMT1		84	207	0.588506	0.590962	0.190688	DMR
19	cg24844423	57352465	PEG3;ZIM2;MIMT1		82	193	0.577374	0.640026	0.0127282	DMR
19	cg15678121	57352519	PEG3;ZIM2;MIMT1		84	207	0.602655	0.641665	0.0533585	DMR
19	cg12032885	57352542	PEG3;ZIM2;MIMT1		84	207	0.414239	0.416243	0.46342	DMR
19	cg25458871	57352584	PEG3;ZIM2;MIMT1		44	57	0.566565	0.48449	0.00022548	DMR
19	cg18668753	57352657	PEG3;ZIM2;MIMT1		44	57	0.70249	0.717924	0.386723	DMR
19	cg18706888	57352686	PEG3;ZIM2;MIMT1		44	57	0.612319	0.586657	0.0348146	DMR
19	cg06652523	57352723	PEG3;ZIM2;MIMT1		84	207	0.578851	0.568262	0.196046	DMR
19	cg01054891	57352729	PEG3;ZIM2;MIMT1		84	207	0.481498	0.467588	0.137158	DMR
19	cg18644235	57352746	PEG3;ZIM2;MIMT1		84	207	0.807071	0.823494	0.941633	DMR
19	cg13374648	57352785	PEG3;ZIM2;MIMT1		84	207	0.538901	0.609686	0.000957693	DMR
19	cg26917367	57352807	PEG3;ZIM2;MIMT1		84	207	0.75549	0.824813	1.93362e-05	DMR
19	cg22927979	57353128	PEG3;ZIM2;MIMT1		84	207	0.630348	0.704123	0.0209016	DMR
20	cg02151301	30101785	HM13		44	57	0.178707	0.158119	0.170996	x
20	cg06527124	30101823	HM13		44	57	0.0631382	0.0483358	6.99647e-06	x
20	cg12576082	30102058	HM13		84	207	0.0225905	0.0261935	8.68768e-07	x
20	cg22773914	30102063	HM13		84	207	0.0179133	0.0155753	4.41788e-06	x
20	cg15677825	30102074	HM13		84	207	0.0756762	0.0666533	3.83722e-06	x
20	cg24010885	30102097	HM13		84	207	0.0110728	0.0106303	0.153967	x
20	cg26833395	30102102	HM13		84	207	0.0140951	0.0141445	0.602061	x
20	cg14611750	30102125	HM13		84	207	0.0870177	0.0786161	0.000710127	x
20	cg25083781	30102296	HM13		84	207	0.0540715	0.0473805	1.38411e-06	x
20	cg25935716	30102579	HM13	rs71720512	84	207	0.0131594	0.0126246	0.0380785	x
20	cg04803921	30102855	HM13		84	207	0.0404353	0.0377844	0.0155235	x
20	cg08511818	30104637	HM13		84	207	0.917556	0.833093	5.98428e-15	x
20	cg18471488	30105550	HM13	rs6119482	84	207	0.555463	0.399661	3.08948e-13	x
20	cg04306926	30126382	HM13		84	207	0.884435	0.874675	0.0236586	x
20	cg21427119	30132790	HM13		84	207	0.800595	0.872135	3.82645e-07	x
20	cg01412220	30134188	HM13;PSIMCT-1		84	207	0.951928	0.940077	8.53226e-08	x
20	cg25359645	30134929	HM13;PSIMCT-1		84	207	0.42602	0.439984	0.351171	DMR
20	cg24607140	30134973	HM13;PSIMCT-1		84	207	0.627772	0.603916	0.00519922	DMR
20	cg06000530	30135108	HM13;PSIMCT-1		84	207	0.403692	0.419847	0.556897	DMR
20	cg19617948	30135124	HM13;PSIMCT-1		84	207	0.431799	0.453316	0.245053	DMR
20	cg15815607	30135144	HM13;PSIMCT-1		84	207	0.432055	0.45819	0.243389	DMR
20	cg25645178	30135149	HM13;PSIMCT-1		84	207	0.34402	0.33405	0.342065	DMR
20	cg17840843	30135158	HM13;PSIMCT-1		84	207	0.301613	0.298204	0.271861	DMR
20	cg02146091	30135177	HM13;PSIMCT-1		84	207	0.420394	0.434919	0.375387	DMR
20	cg20129782	30135362	HM13;PSIMCT-1		84	207	0.278607	0.280097	0.11956	DMR
20	cg11478534	30138143	HM13	rs6059933	84	207	0.914636	0.916882	0.709213	x
20	ch.20.577701F	30139029	HM13		44	57	0.0677193	0.0472437	7.54206e-09	x
20	cg12940420	30157350	HM13		84	207	0.922936	0.931359	0.0168993	x
20	cg07964163	57413417	GNASAS;GNAS		84	207	0.563359	0.559997	0.0399974	x
20	cg10459054	57413436	GNASAS;GNAS		84	207	0.89451	0.873505	4.14681e-05	x
20	cg27642181	57413694	GNASAS;GNAS		40	150	0.931555	0.924032	0.00648172	x
20	cg17071192	57413698	GNASAS;GNAS	rs34123787	84	207	0.933158	0.913941	2.74363e-09	x
20	cg07434855	57413700	GNASAS;GNAS		84	207	0.895072	0.876768	1.30807e-05	x
20	cg04132853	57414039	GNASAS;GNAS		84	207	0.738406	0.620971	1.61584e-12	x
20	cg25090051	57414059	GNASAS;GNAS		84	207	0.75347	0.63971	1.69227e-11	DMR_1
20	cg00732970	57414162	GNASAS;GNAS		84	207	0.495907	0.44474	1.37394e-07	DMR_1
20	cg17696847	57414217	GNASAS;GNAS		84	207	0.529923	0.486794	3.74418e-08	DMR_1
20	cg20019489	57414351	GNASAS;GNAS		84	207	0.674061	0.587236	2.45948e-09	DMR_1
20	cg02274728	57414407	GNASAS;GNAS		84	207	0.530139	0.454865	4.47843e-10	DMR_1
20	cg12054318	57414529	GNASAS;GNAS		84	207	0.58335	0.547782	2.18859e-05	DMR_1
20	cg25268451	57414539	GNASAS;GNAS		84	207	0.591602	0.562758	0.000993088	DMR_1
20	cg11996914	57414578	GNASAS;GNAS		84	207	0.521246	0.551014	0.00241532	DMR_1
20	cg21330323	57414596	GNASAS;GNAS		84	207	0.494451	0.49822	0.505919	DMR_1
20	cg06163629	57414884	GNASAS;GNAS		84	207	0.485751	0.498737	0.112442	DMR_1
20	cg14597908	57414960	GNASAS;GNAS		84	207	0.503524	0.470409	0.000610337	DMR_1
20	cg00765653	57415144	GNASAS;GNAS		84	207	0.564683	0.586463	0.0339998	DMR_1
20	cg14728235	57415177	GNASAS;GNAS		84	207	0.579714	0.61235	0.029445	DMR_1
20	cg05558390	57415377	GNASAS;GNAS		84	207	0.236979	0.323658	2.90854e-08	DMR_1
20	cg19296354	57415697	GNASAS;GNAS	rs78850964	84	207	0.564592	0.686874	4.2737e-10	DMR_1
20	cg24975842	57416221	GNASAS;GNAS		84	207	0.459831	0.634011	5.26272e-18	DMR_1
20	cg18619398	57416506	GNASAS;GNAS		84	207	0.511648	0.554665	0.0030574	DMR_1
20	cg01355739	57416888	GNASAS;GNAS		84	207	0.673018	0.722659	0.000377528	DMR_1
20	cg00952145	57417152	GNASAS;GNAS		84	207	0.446974	0.443543	0.554284	DMR_1
20	cg20582984	57417233	GNASAS;GNAS		84	207	0.675342	0.670941	0.734715	DMR_1
20	cg18949315	57418015	GNASAS;GNAS		84	207	0.604583	0.550718	0.00354083	DMR_1
20	cg14943539	57420942	GNASAS;GNAS		84	207	0.681905	0.369738	1.35868e-23	x
20	cg10546626	57424521	GNASAS;GNAS		84	207	0.838318	0.700823	2.00769e-18	x
20	cg21779904	57425157	GNASAS;GNAS		44	57	0.583285	0.486638	8.15188e-05	x
20	cg03547757	57425515	GNASAS;GNAS		84	207	0.745021	0.877922	8.20255e-14	x
20	cg18935491	57425979	GNASAS;GNAS	rs45596642	84	207	0.542824	0.783175	1.00759e-23	x
20	cg24203465	57425986	GNASAS;GNAS	rs45596642	84	207	0.5881	0.674009	7.62285e-10	x
20	cg26102503	57425994	GNASAS;GNAS	rs45596642	84	207	0.569405	0.688458	2.78724e-07	x
20	cg03344105	57426131	GNASAS;GNAS		84	207	0.551064	0.735971	1.19831e-15	x
20	cg14660776	57426138	GNASAS;GNAS		84	207	0.523837	0.674852	3.00755e-10	x
20	cg19592829	57426215	GNAS;GNASAS		84	207	0.59218	0.75054	5.86832e-13	x
20	cg20401058	57426240	GNAS;GNASAS		44	57	0.467801	0.468304	0.54335	x
20	cg09123158	57426264	GNAS;GNASAS		84	207	0.704262	0.817509	1.9993e-09	x
20	cg19140375	57426274	GNAS;GNASAS		40	150	0.551621	0.749439	1.04572e-11	x
20	cg11669839	57426322	GNAS;GNASAS		84	207	0.477577	0.593515	7.27801e-10	x
20	cg17841572	57426368	GNAS;GNASAS		84	207	0.578918	0.736271	5.24934e-14	x
20	cg25229306	57426374	GNAS;GNASAS		84	207	0.659421	0.81722	2.1615e-12	x
20	cg14482474	57426383	GNAS;GNASAS		84	207	0.645642	0.757454	1.45544e-07	x
20	cg08166863	57426391	GNAS;GNASAS		84	207	0.604375	0.813095	2.007e-17	x
20	cg11285807	57426395	GNAS;GNASAS		84	207	0.501054	0.679317	2.59106e-18	x
20	cg06200857	57426420	GNAS;GNASAS	rs6100252	84	207	0.646057	0.727209	0.00301503	x
20	cg08091561	57426425	GNAS;GNASAS	rs6100252	84	207	0.619208	0.696193	0.000770583	x
20	cg22860367	57426538	GNAS;GNASAS		84	207	0.524063	0.639914	6.87915e-10	x
20	cg07947033	57426545	GNAS;GNASAS		84	207	0.53515	0.703688	5.18677e-16	x
20	cg06693667	57426570	GNAS;GNASAS		84	207	0.624556	0.744832	1.87806e-11	x
20	cg15631127	57426580	GNAS;GNASAS		84	207	0.579235	0.710428	2.08879e-18	x
20	cg04677683	57426743	GNAS;GNASAS		84	207	0.642412	0.73623	2.22229e-07	x
20	cg15160445	57426749	GNAS;GNASAS		84	207	0.683017	0.780447	2.10548e-07	x
20	cg25326570	57426757	GNAS;GNASAS		84	207	0.634	0.734824	4.136e-10	x
20	cg23249369	57426759	GNAS;GNASAS		84	207	0.637009	0.813369	2.97944e-19	x
20	cg01715551	57426789	GNAS;GNASAS	rs57307322	84	207	0.543513	0.609509	0.000147168	x
20	cg14176797	57426801	GNAS;GNASAS	rs57307322	84	207	0.652293	0.763032	4.00294e-09	x
20	cg04457481	57426835	GNAS;GNASAS		84	207	0.616949	0.757123	4.04736e-11	x
20	cg27262796	57426858	GNAS;GNASAS		84	207	0.578804	0.709675	6.98962e-14	x
20	cg21938532	57426931	GNAS;GNASAS		84	207	0.582727	0.75627	3.07412e-17	x
20	cg22989942	57426950	GNAS;GNASAS		84	207	0.612064	0.736277	8.10185e-18	x
20	cg18224653	57426979	GNAS;GNASAS		84	207	0.544564	0.714706	3.32291e-18	x
20	cg14309385	57427010	GNAS;GNASAS		84	207	0.579064	0.696722	3.05936e-18	x
20	cg05309239	57427017	GNAS;GNASAS		84	207	0.553628	0.726124	5.6971e-20	x
20	cg12573482	57427030	GNAS;GNASAS		84	207	0.607247	0.710723	9.64555e-08	x
20	cg01017090	57427046	GNAS;GNASAS		84	207	0.512789	0.68147	2.00769e-18	x
20	cg06324048	57427103	GNAS;GNASAS	rs6026561	84	207	0.618797	0.708591	0.0120551	x
20	cg13728472	57427117	GNAS;GNASAS		84	207	0.414222	0.508481	1.20056e-09	x
20	cg24617313	57427146	GNAS;GNASAS		84	207	0.502969	0.609483	5.38459e-06	x
20	cg03908391	57427170	GNAS;GNASAS		84	207	0.670089	0.884934	1.31824e-27	x
20	cg22290117	57427173	GNAS;GNASAS		84	207	0.655174	0.822964	6.94335e-19	x
20	cg26496204	57427210	GNAS;GNASAS		84	207	0.641147	0.747699	2.5576e-10	x
20	cg16833551	57427237	GNAS;GNASAS		84	207	0.868889	0.925719	1.72055e-12	x
20	cg03010274	57427274	GNAS;GNASAS		84	207	0.490518	0.532901	0.0158221	x
20	cg25652859	57427412	GNAS;GNASAS		84	207	0.450603	0.581643	1.1404e-05	x
20	cg12321149	57427426	GNAS;GNASAS		84	207	0.453088	0.501696	6.35454e-05	x
20	cg06065549	57427443	GNAS;GNASAS		84	207	0.480623	0.519112	0.00286103	x
20	cg07105596	57427472	GNAS		84	207	0.386515	0.58635	3.36097e-08	x
20	cg27304369	57427483	GNAS		84	207	0.434421	0.635897	8.87669e-10	x
20	cg26811638	57427493	GNAS		84	207	0.407303	0.63154	4.62702e-16	x
20	cg26534489	57427495	GNAS		84	207	0.444405	0.605838	4.84279e-16	x
20	cg08587534	57427503	GNAS		84	207	0.549364	0.741734	2.12706e-15	x
20	cg14564778	57427556	GNAS		84	207	0.489635	0.697094	1.10694e-18	x
20	cg01817393	57427642	GNAS		84	207	0.412388	0.48569	0.0407269	x
20	cg02890368	57427650	GNAS		81	204	0.365224	0.39389	0.312774	x
20	cg04257105	57427713	GNAS		84	207	0.348264	0.445846	1.82112e-05	x
20	cg20528838	57427730	GNAS		84	207	0.251274	0.358523	7.41219e-08	x
20	cg27661264	57427738	GNAS		84	207	0.369303	0.392113	0.614612	x
20	cg19589727	57427762	GNAS		84	207	0.387823	0.411685	0.341647	x
20	cg10302550	57427821	GNAS		84	207	0.428189	0.476868	0.0048408	x
20	cg17414107	57427830	GNAS		84	207	0.543413	0.565082	0.953756	x
20	cg00943909	57427942	GNAS		44	57	0.444845	0.481887	0.1776	x
20	cg19640589	57427973	GNAS	rs73915939	84	207	0.439489	0.533927	0.000567328	x
20	cg24346429	57428032	GNAS		84	206	0.531771	0.566762	0.00241238	x
20	cg24058407	57428282	GNAS		84	207	0.847308	0.86273	0.0505323	x
20	cg21809160	57428309	GNAS		84	207	0.934598	0.922875	4.63763e-06	x
20	cg09583957	57428315	GNAS		84	207	0.90197	0.905727	0.446976	x
20	cg16737409	57428366	GNAS		40	150	0.867344	0.894423	0.00262328	x
20	cg25367568	57428437	GNAS		84	207	0.881511	0.927048	1.01652e-06	x
20	cg25438683	57428473	GNAS		84	207	0.988078	0.98895	0.0227498	x
20	cg21988465	57429277	GNAS		84	207	0.582264	0.691491	1.24542e-07	DMR_2
20	cg07284407	57429858	GNAS		84	207	0.589062	0.555919	0.0483592	DMR_2
20	cg21625881	57430313	GNAS		84	207	0.603034	0.606903	0.343722	DMR_2
20	cg14203179	57430663	GNAS		84	207	0.492572	0.505285	0.975398	DMR_2
20	cg09437522	57431202	GNAS		84	207	0.359193	0.217879	1.78645e-17	DMR_2
20	cg10468484	57431303	GNAS		84	207	0.317656	0.178837	5.34128e-19	DMR_2
20	cg15122327	57435146	GNAS		44	57	0.916693	0.902553	0.0721525	x
20	cg10797197	57444000	GNAS		84	207	0.656414	0.79787	0.000174749	x
20	cg01565918	57457492	GNAS		84	207	0.944746	0.943798	0.0436349	x
20	cg17658854	57462798	GNAS		40	150	0.838213	0.918972	3.35958e-08	x
20	cg14235271	57462812	GNAS		40	150	0.94102	0.945269	0.14585	x
20	cg20782596	57462978	GNAS		84	207	0.809913	0.885583	3.47748e-05	x
20	cg24276988	57463106	GNAS		84	207	0.810708	0.839071	0.0025473	x
20	cg22741626	57463265	GNAS		84	207	0.586084	0.572376	0.0949622	x
20	cg18997188	57463270	GNAS		84	207	0.571557	0.576355	0.753108	DMR_3
20	cg20213508	57463325	GNAS		84	207	0.563926	0.556838	0.0858526	DMR_3
20	cg26791489	57463330	GNAS		84	207	0.518167	0.531214	0.039335	DMR_3
20	cg04779428	57463355	GNAS		84	207	0.623347	0.610224	0.187047	DMR_3
20	cg04019914	57463357	GNAS		84	207	0.659793	0.635796	0.0470428	DMR_3
20	cg11357538	57463397	GNAS		84	207	0.564756	0.555655	0.514527	DMR_3
20	cg20008140	57463455	GNAS	rs6026578	84	207	0.574712	0.578012	0.730315	DMR_3
20	cg11480267	57463503	GNAS		84	207	0.554092	0.574733	0.831989	DMR_3
20	cg10011623	57463527	GNAS	rs77997868	84	207	0.504153	0.494644	0.842881	DMR_3
20	cg01748573	57463530	GNAS	rs77997868	84	207	0.575451	0.589562	0.187047	DMR_3
20	cg17334845	57463572	GNAS		84	207	0.478101	0.467959	0.476733	DMR_3
20	cg26767990	57463615	GNAS		84	207	0.409431	0.454431	0.000519788	DMR_3
20	cg17652507	57463653	GNAS		84	207	0.450219	0.515824	0.0034924	DMR_3
20	cg22407822	57463658	GNAS		84	207	0.48692	0.562603	0.000763095	DMR_3
20	cg07341934	57463711	GNAS		84	206	0.61828	0.609827	0.701829	DMR_3
20	cg02107718	57463713	GNAS		84	207	0.547074	0.519171	0.257523	DMR_3
20	cg23496597	57463725	GNAS		84	207	0.486662	0.550077	0.00317654	DMR_3
20	cg25308079	57463763	GNAS		84	207	0.537474	0.565745	1.21843e-05	DMR_3
20	cg03014008	57463767	GNAS		84	207	0.468502	0.534934	8.89032e-05	DMR_3
20	cg09772382	57463775	GNAS		84	207	0.596385	0.621179	8.89032e-05	DMR_3
20	cg15222215	57463783	GNAS		84	207	0.543128	0.594263	0.00016565	DMR_3
20	cg14263118	57463787	GNAS		84	207	0.56554	0.611491	0.000258988	DMR_3
20	cg11244758	57463900	GNAS		40	150	0.584885	0.598185	0.437702	DMR_3
20	cg18160880	57463903	GNAS		40	150	0.794368	0.801487	0.250571	DMR_3
20	cg05926269	57463906	GNAS		84	207	0.724034	0.790882	1.51912e-06	DMR_3
20	cg03821543	57463925	GNAS	rs13044933	84	207	0.483722	0.554039	5.00733e-05	DMR_3
20	cg01538522	57463974	GNAS		40	150	0.383503	0.384378	0.702878	DMR_3
20	cg00267746	57463984	GNAS		84	207	0.388802	0.440918	0.00176595	DMR_3
20	cg09885502	57463991	GNAS		84	207	0.496759	0.525151	0.327493	DMR_3
20	cg23159236	57464002	GNAS		40	150	0.371586	0.344625	0.869549	DMR_3
20	cg22798925	57464129	GNAS		84	207	0.505498	0.543895	0.00145615	DMR_3
20	cg20126878	57464571	GNAS	rs75509534	84	207	0.556616	0.52064	4.93738e-05	DMR_3
20	cg27027803	57464742	GNAS		84	207	0.661097	0.657231	0.586927	DMR_3
20	cg08997444	57464970	GNAS		84	207	0.642926	0.628626	0.0591605	DMR_3
20	cg22639787	57464973	GNAS		84	207	0.672169	0.717661	0.0015311	DMR_3
20	cg05960039	57465123	GNAS		84	207	0.2771	0.306023	0.0779852	DMR_3
20	cg09604333	57465125	GNAS		84	207	0.412037	0.427308	0.0838575	DMR_3
20	cg06047881	57465132	GNAS		84	207	0.409771	0.386191	0.0347241	DMR_3
20	cg20018057	57465139	GNAS		84	207	0.43399	0.416258	0.113985	DMR_3
20	cg10748817	57465175	GNAS		84	207	0.472879	0.525011	0.00314897	DMR_3
20	cg25983380	57465439	GNAS		84	207	0.215141	0.312416	0.00179192	x
20	cg07909402	57465445	GNAS		84	207	0.127853	0.220338	0.00199099	x
20	cg03264550	57465448	GNAS		84	207	0.227164	0.293069	0.00547242	x
20	cg25130962	57465511	GNAS		84	207	0.187132	0.242184	0.107693	x
20	cg14104369	57465535	GNAS	rs6123837	84	207	0.0883746	0.125554	4.14434e-06	x
20	cg09241929	57465560	GNAS	rs6123837	84	207	0.0325336	0.0262658	0.842881	x
20	cg10144604	57465599	GNAS		84	207	0.0232099	0.0267028	0.0845019	x
20	cg19116006	57465670	GNAS		84	207	0.0128398	0.0129863	0.847599	x
20	cg00466827	57465691	GNAS		84	207	0.0188797	0.0167111	0.0353205	x
20	cg18300848	57465695	GNAS		84	207	0.0126252	0.0112091	4.51509e-05	x
20	cg07516978	57465773	GNAS		84	207	0.0208694	0.021218	0.88007	x
20	cg13231951	57465775	GNAS		84	207	0.0211254	0.02027	0.0359777	x
20	cg07824914	57465815	GNAS		84	207	0.0326047	0.0291104	0.00906325	x
20	cg10017561	57465858	GNAS		84	207	0.0231196	0.0261171	5.13487e-05	x
20	cg23143233	57465864	GNAS		84	207	0.0462989	0.0451642	0.822314	x
20	cg12372477	57465915	GNAS		84	207	0.0439572	0.0475776	0.228395	x
20	cg22885821	57465921	GNAS		84	207	0.0428201	0.0366063	2.34115e-06	x
20	cg21222634	57465926	GNAS		84	207	0.0179373	0.0147169	0.000626227	x
20	cg19002779	57465993	GNAS		84	207	0.0264295	0.0245314	0.278999	x
20	cg15391834	57466129	GNAS		84	207	0.0118623	0.0118333	0.768752	x
20	cg16993684	57466131	GNAS		84	207	0.0101617	0.0107738	0.0106676	x
20	cg18668503	57466137	GNAS		84	207	0.035368	0.0393834	0.0120551	x
20	cg09598225	57466839	GNAS		84	207	0.0521332	0.0502741	0.0281148	x
20	cg10003667	57466900	GNAS		84	207	0.0174698	0.0158629	0.0015311	x
20	cg06147822	57466905	GNAS		84	207	0.0163987	0.0157347	0.263038	x
20	cg13895966	57467268	GNAS		84	207	0.028631	0.0297897	0.0942574	x
20	cg06044900	57467811	GNAS		84	207	0.0335294	0.0289811	7.19911e-07	x
20	cg21971807	57471654	GNAS		84	207	0.704604	0.841935	6.58607e-06	x
20	cg11021321	57471660	GNAS		84	207	0.648129	0.885965	3.08948e-13	x
20	cg05297437	57471672	GNAS		84	207	0.79038	0.92678	7.73354e-12	x
20	cg04176554	57471758	GNAS		44	57	0.928629	0.911793	0.0106512	x
20	cg13680388	57471844	GNAS		84	207	0.625552	0.704751	0.0483592	x
20	cg00940140	57480494	GNAS	rs77096466	84	207	0.76298	0.820798	0.036212	x
20	cg14208013	57485765	GNAS		84	207	0.956496	0.954304	0.181112	x
20	cg22648015	57485794	GNAS	rs8386	84	207	0.977411	0.978463	0.0790375	x
20	cg21534584	57485816	GNAS	rs8986	84	207	0.953223	0.95813	0.000184682	x
20	cg05974269	57485819	GNAS	rs8986	84	207	0.93833	0.946095	0.000319854	x
20	cg03673016	57485830	GNAS		40	150	0.940401	0.94605	0.0280104	x
20	cg13353325	57485837	GNAS		40	150	0.909441	0.911768	0.596871	x
20	cg20083839	57485940	GNAS	rs11554271	64	120	0.664261	0.504879	3.22276e-10	x
20	cg13605646	57486019	GNAS	rs3730176	44	57	0.892804	0.855039	0.00455789	x
20	cg26452915	57486076	GNAS		84	207	0.924688	0.913155	4.96058e-05	x
22	cg00675878	23521267	BCR		44	57	0.557441	0.506119	0.000727513	x
22	cg10480239	23522307	BCR		84	207	0.150687	0.219023	1.59934e-05	x
22	cg07260820	23522341	BCR		84	207	0.0730071	0.0894465	4.93738e-05	x
22	cg03930964	23522374	BCR		84	207	0.0295221	0.0430471	3.33347e-13	x
22	cg00281467	23522460	BCR		84	207	0.0423498	0.0491021	0.0380785	x
22	cg04028010	23522474	BCR		84	207	0.0386562	0.0531027	0.000120599	x
22	cg09618953	23522492	BCR		84	207	0.0327748	0.0323415	0.639719	x
22	cg24244270	23522511	BCR		84	207	0.041499	0.0431693	0.731918	x
22	cg12406417	23522551	BCR		84	207	0.0245363	0.0238056	0.0605302	x
22	cg25555137	23522748	BCR		84	207	0.015307	0.0181611	5.22977e-12	x
22	cg18133934	23523310	BCR		84	207	0.0850273	0.066858	6.30227e-19	x
22	cg06737981	23523942	BCR	rs34437269	83	207	0.676917	0.687199	0.710092	x
22	cg00919591	23524136	BCR		84	207	0.590487	0.605726	0.730315	x
22	cg25321720	23524906	BCR		84	207	0.24142	0.127784	6.88306e-26	x
22	cg01950479	23528162	BCR		44	57	0.913762	0.904417	0.176519	x
22	cg23225050	23602765	BCR		84	207	0.859762	0.896145	0.000154314	x
22	cg08267588	23603351	BCR		84	207	0.951111	0.944086	6.94737e-07	x
22	cg17570939	23605330	BCR		84	207	0.899048	0.910305	0.152033	x
22	cg25410636	23605411	BCR	rs12485011	84	207	0.83494	0.8441	0.175234	x
22	cg18776793	23605565	BCR		84	207	0.881314	0.882519	0.86955	x
22	cg21889604	23607606	BCR		84	207	0.787115	0.860661	1.64869e-16	x
