# Supplementary material for: A comprehensive overview of genomic imprinting in breast and its deregulation in cancer
Source: Nat Commun. 2018 Oct 8;9:4120. doi: 10.1038/s41467-018-06566-7 (PMC6175939; doi:10.1038/s41467-018-06566-7)
Supplement: Supplementary file 7 — Supplementary Data 4 [file 41467_2018_6566_MOESM7_ESM.xlsx]

## Sheet: Sheet1
SNP	Gene	Tumour	BL	HER2	LumA	LumB
rs112232512	MTCO1P12	0.949778	1	1	0.978987	1
rs3741219	H19	0.17424	0.0324971	0.00322667	0.767929	0.37752
rs2839704	H19	0.0685667	0.0155956	0.01452	0.395423	0.0324971
rs2839703	H19	0.08228	0.0158107	0.01089	0.559571	0.0324971
rs10840159	H19	0.17424	0.0158107	0.01452	0.850353	0.265471
rs2839702	H19	0.168795	0.0196147	0.01452	0.647297	0.155159
rs2839701	H19	0.17424	0.0324971	0.01452	0.761224	0.216363
rs2067051	H19	0.189624	0.0158107	0.0464338	0.911955	0.198837
rs2075745	H19	0.17424	0.0164022	0.0367172	0.784097	0.16324
rs2075744	H19	0.267871	0.0158107	0.174732	0.920287	0.569831
rs2839698	H19	0.232093	0.0158107	0.08349	0.90021	0.37752
rs2585	IGF2	0.168795	0.08349	0.0164022	0.441852	0.096682
rs7873	IGF2	0.431228	0.0324971	0.138187	0.784097	0.920287
rs37822	ZNF597	0.240185	0.754198	0.441852	0.336748	0.165324
rs37823	ZNF597	0.494202	0.684488	0.548049	0.830867	0.269321
rs11639510	ZNF597	0.594011	1	1	0.670291	0.265471
rs37824	ZNF597	0.755573	1	1	0.746589	0.81169
rs12737	ZNF597	0.391395	0.538515	0.466913	0.556948	0.32219
rs141915702	USP32P2*	0.693207	0.660623	0.95226	0.670291	1
rs3931649	MTRNR2L1	0.949778	1	0.817682	1	1
rs113014658	MTRNR2L1	0.645129	0.719353	1	0.719353	0.700067
rs113626706	MTRNR2L1	0.645129	0.762841	1	1	0.464193
rs3931650	MTRNR2L1	0.723245	0.759825	1	1	0.647297
rs550197	BCR	0.755573	1	0.731677	0.759825	0.816385
rs2554426	SNRPN	0.645129	0.509042	0.705607	0.848051	0.978987
rs705	SNRPN	0.364961	0.559571	0.189163	0.642436	0.327844
rs2732028	SNHG14	0.85919	1	1	0.90021	1
rs74335291	SNHG14	0.776795	1	0.558926	0.870217	0.962391
rs2732029	SNHG14	0.505315	0.466913	0.158286	0.86419	1
rs765438	SNHG14	0.98228	1	0.870217	1	1
rs2732030	SNHG14	0.866238	1	1	0.920287	1
rs10451029	SNHG14	0.85919	0.861269	0.920287	1	0.907879
rs2052723	SNHG14	0.7571	0.684488	1	1	0.777091
rs2554419	SNHG14	0.605351	0.731677	0.684077	0.920287	0.630233
rs719704	SNHG14	0.85919	1	0.759825	0.961844	1
rs34316840	SNHG14	0.909909	1	0.847335	0.962869	0.978987
rs2732031	SNHG14	0.645129	0.746589	0.53482	0.801054	0.978987
rs2732041	PWAR6	0.85919	1	1	0.903936	1
rs2732043	PWAR6	0.85919	1	1	0.858777	1
rs2732044	PWAR6	0.866238	1	0.627915	1	1
rs1030389	PWAR6	0.770464	0.719353	0.670291	1	1
rs62001981	PWAR6	0.893282	0.975904	1	0.929363	0.984477
rs62001982	PWAR6	0.651617	0.659795	1	0.684488	1
rs1045935	PWAR6	0.645129	1	1	0.847335	0.441852
rs11637436	SNHG14	0.949778	1	0.80865	1	1
rs4344720	SNHG14	0.781376	1	0.441852	0.984327	1
rs3863396	SNHG14	0.755573	1	1	0.865333	0.792819
rs62002013	SNHG14	0.777993	1	1	0.920287	0.807057
rs2356294	SNHG14	0.628067	0.45304	0.652716	0.759825	0.899913
rs1043164	SNHG14	0.98228	0.990018	1	1	1
rs691	SNHG14	0.645129	0.759825	0.816385	0.761224	0.652716
rs13526	SNHG14	0.949778	1	0.700067	1	1
rs706018	HOTAIRM1	0.645129	0.830867	1	0.746589	0.559571
rs6058058	HM13	0.645129	0.283966	0.538515	0.92829	0.870217
rs6059869	HM13	0.17424	0.128562	0.0981982	0.684488	0.0324971
rs6059873	HM13	0.062315	0.0158107	0.0164022	0.325803	0.019844
rs6059874	HM13	0.364961	0.247201	0.260799	0.759825	0.283966
rs1115713	HM13	0.826784	0.43855	1	1	0.899913
rs241407	LOC100294145	0.240185	0.174732	0.703066	0.216363	0.492777
rs113983639	ZNF331	0.730713	1	0.690023	0.870217	0.759825
rs8109631	ZNF331	0.299064	0.158286	0.652716	0.53482	0.282926
rs8110538	ZNF331	0.267871	0.0845138	0.627915	0.746589	0.08349
rs8110350	ZNF331	0.298719	0.0845138	0.441852	0.80865	0.0981982
rs11666110	PEG3	0.693207	1	0.961844	0.538515	1
rs4801386	PEG3	0.594011	0.37752	0.548049	0.792819	0.836259
rs1558355	PEG3	0.848367	0.947049	0.759825	0.89295	0.920287
rs723082	PEG3	0.493959	1	0.441852	0.441852	0.503574
rs3143	PEG3	0.730713	0.955362	0.762841	0.700067	0.955362
rs1055359	PEG3	0.494202	0.684488	0.21713	0.660623	0.811761
rs33931963	PEG3	0.723245	0.939179	0.455793	1	0.569831
rs1860565	PEG3	0.688726	1	0.569831	0.700067	0.929363
rs1800900	GNAS-AS1/GNAS	0.745951	0.809048	0.961844	0.920287	0.684488
rs8605	NAP1L5	0.494202	0.652716	1	0.568865	0.393891
rs710834	NAP1L5	0.85919	1	0.642436	0.870217	1
rs4578621	PLIN1*	0.98228	1	1	1	0.861269
rs35237090	PEG10	0.232093	0.165324	0.627531	0.283966	0.280469
rs13073	PEG10	0.493959	0.736697	0.556948	0.569831	0.509042
rs7810469	PEG10	0.189624	0.582357	0.0383973	0.530491	0.0981982
rs1802710	DLK1	0.494202	0.740197	0.700067	0.464193	0.681589
rs35458454	MEG3	0.720816	1	0.705419	0.920287	0.719353
rs35431412	MEG3	0.347853	0.759825	0.319329	0.441852	0.441852
rs10147988	MEG3	0.508725	0.464193	0.814788	0.703066	0.283966
rs3087918	MEG3	0.494202	0.652716	0.705607	0.757071	0.393891
rs3087917	MEG3	0.47498	0.756355	0.269321	0.759825	0.283966
rs3742390	MEG3	0.494202	0.538515	0.731677	0.627915	0.684488
rs3742391	MEG3	0.594011	0.746589	0.705607	0.830867	0.634716
rs12897172	MEG3	0.706549	0.724263	0.868649	0.871004	0.740197
rs78793760	MEG3	0.550484	1	0.283966	0.659795	0.503574
rs1884540	MEG3	0.270093	0.37752	0.441852	0.464193	0.327844
rs2400941	MEG3	0.594011	0.792819	0.569831	0.746589	0.582357
rs77658190	MEG3	0.755573	0.929363	1	1	0.652716
rs10132552	MEG3	0.594011	0.719353	0.550414	0.932745	0.441852
rs3194464	MEG3	0.494202	0.76263	1	0.393891	0.705419
rs11160606	MEG3	0.651617	0.565306	0.746589	0.879873	0.809048
rs1950628	MEG3	0.645129	0.690023	0.438113	1	0.746589
rs1053900	MEG3	0.494202	1	0.07304	0.901947	0.464193
rs1054000	MEG3	0.322837	0.767317	0.252036	0.393891	0.647297
rs4906022	MEG3	0.888238	0.920287	1	0.92829	1
rs8013873	MEG3	0.594011	1	0.282926	0.703723	0.719353
rs11859	MEG3	0.493959	1	0.441852	0.569831	0.269321
rs74080162	MEG3	0.494202	1	0.22176	0.648429	0.719353
rs4378559	MEG3	0.493959	1	0.0419987	0.920287	0.464193
rs12890215	MEG3	0.473148	0.759825	0.096682	0.870217	0.441852
rs55996894	MEG3	0.755573	1	0.569831	0.907879	1
rs7585510	PAX8-AS1	0.851924	0.850353	0.684077	1	0.761224
rs201284359	RP11-109L13.1*	0.730713	1	0.952263	0.792819	0.58837
rs10863	MEST	0.02178	0.704264	0.00242	0.0324971	0
rs2328535	PLAGL1	0.744985	0.746589	1	0.830867	1
rs9373409	PLAGL1	0.494202	0.700747	0.961844	0.719353	0.260807
rs73006222	PLAGL1	0.651617	0.920287	0.265471	0.978987	0.761224
rs17615967	PLAGL1	0.645129	1	0.37752	1	0.441852
rs77203559	PLAGL1	0.494202	0.807925	0.767929	0.746589	0.105743
rs9321953	PLAGL1	0.493959	1	1	0.473956	0.464193
rs17800987	ZNF300P1	0.270093	0.393891	0.523619	0.300868	0.441852
rs73158510	PTX3*	0.98228	0.975904	1	1	1
rs7582864	ZDBF2	0.493959	0.0981982	0.746589	0.868191	0.746589
rs3732084	ZDBF2	0.17424	0.0218952	0.142199	0.530478	0.464193
rs1975597	ZDBF2	0.26569	0.152982	0.0845138	0.523619	0.567581
rs1448902	ZDBF2	0.494202	0.216363	0.618205	0.942573	0.559571
rs4673350	ZDBF2	0.550484	0.128562	0.569831	0.89077	0.941585
rs61746209	LINC01139	0.882112	0.932745	0.978987	0.870217	1
