# Supplementary material for: A comprehensive overview of genomic imprinting in breast and its deregulation in cancer
Source: Nat Commun. 2018 Oct 8;9:4120. doi: 10.1038/s41467-018-06566-7 (PMC6175939; doi:10.1038/s41467-018-06566-7)
Supplement: Supplementary file 8 — Supplementary Data 5 [file 41467_2018_6566_MOESM8_ESM.xlsx]

## Sheet: Sheet1
SNP	TUMOR		HER2		BL		LumA		LumB
	logFC	DE_p	logFC	DE_p	logFC	DE_p	logFC	DE_p	logFC	DE_p
rs1802710	1.15128	1.15622e-30	2.82488	5.03724e-10	2.4564	6.5919e-19	-4.15555	3.27886e-25	0.611046	1.09384e-25
rs35458454	-2.60797	1.46252e-36	-2.50066	4.08078e-14	-3.18201	1.1495e-31	-2.33103	1.42202e-23	-2.93298	7.60571e-29
rs35431412	-2.52448	2.08725e-38	-2.29574	7.02515e-15	-3.23863	3.31354e-33	-2.25678	6.00346e-25	-2.82534	4.80347e-30
rs10147988	-2.5514	1.9169e-40	-2.47272	8.42611e-17	-3.4132	7.33446e-36	-2.27932	3.96e-27	-2.74446	7.63493e-29
rs3087918	-2.65469	2.0328e-43	-2.6786	8.32244e-19	-3.34088	2.4508e-37	-2.35855	6.57284e-28	-2.93024	5.6749e-33
rs3087917	-2.54554	7.83907e-43	-2.53249	1.2584e-18	-3.21914	1.96323e-36	-2.27791	6.06084e-29	-2.7532	4.30946e-30
rs3742390	-2.56541	1.30949e-43	-2.24489	2.73756e-15	-3.31245	9.3775e-38	-2.33007	3.23435e-29	-2.88466	2.14133e-34
rs3742391	-2.40585	1.9169e-40	-2.10869	1.45565e-13	-3.10957	1.59075e-36	-2.18838	2.92651e-27	-2.61553	2.64776e-30
rs12897172	-2.61258	3.63807e-45	-2.56749	6.68056e-20	-3.35442	1.55122e-39	-2.34016	1.01895e-29	-2.84397	4.93411e-34
rs78793760	-2.61021	3.63807e-45	-2.56266	8.07779e-20	-3.35349	1.55122e-39	-2.33724	1.5271e-29	-2.8448	4.89531e-34
rs1884540	-2.47196	6.2436e-45	-2.32232	6.81654e-17	-3.01248	4.52194e-38	-2.2216	1.60527e-29	-2.77321	5.412e-36
rs2400941	-2.45384	6.2436e-45	-2.24059	1.46544e-17	-3.00467	3.0492e-38	-2.18799	7.18882e-29	-2.8484	2.31466e-36
rs77658190	-2.57239	3.63807e-45	-2.31051	8.48247e-17	-3.10288	1.77628e-37	-2.39363	8.43396e-32	-2.81643	9.58925e-35
rs10132552	-2.42559	6.19117e-43	-2.21421	2.95645e-16	-3.19066	1.21161e-38	-2.19181	6.171e-28	-2.62347	1.27914e-32
rs3194464	-2.41125	2.926e-43	-2.2852	1.47339e-17	-3.10974	4.52194e-38	-2.16265	3.74e-28	-2.61334	1.15216e-32
rs11160606	-2.29239	1.40218e-40	-1.95388	1.57937e-13	-3.11007	1.8997e-38	-2.03622	7.72444e-26	-2.59792	3.377e-32
rs1950628	-2.29131	1.85029e-36	-1.96137	2.25867e-13	-3.15696	2.60359e-35	-2.0031	3.58081e-22	-2.61512	2.07089e-29
rs1053900	-2.39852	6.5945e-45	-2.17148	5.58462e-18	-2.98126	1.77628e-37	-2.15639	1.59146e-29	-2.73106	1.09527e-35
rs1054000	-2.35612	8.99937e-43	-2.17192	2.64876e-16	-2.88917	4.81453e-36	-2.12953	1.88296e-28	-2.68166	4.89531e-34
rs4906022	-2.37488	7.45014e-45	-2.0894	9.27479e-16	-2.91508	3.28003e-37	-2.13193	2.11024e-30	-2.77033	7.33446e-36
rs8013873	-2.31357	5.83825e-44	-2.01363	3.96e-15	-2.88552	3.28003e-37	-2.05958	3.20845e-29	-2.72782	7.33446e-36
rs11859	-2.45709	8.99937e-43	-1.98287	7.91589e-16	-3.06313	5.30095e-36	-2.2268	3.69368e-28	-2.9575	7.4536e-35
rs74080162	-1.66492	1.97258e-28	-0.972305	7.95976e-09	-2.43863	4.20475e-29	-1.49102	1.88281e-17	-2.12854	1.2077e-24
rs4378559	-1.6557	2.76956e-27	-1.01336	1.98786e-08	-2.36877	6.76612e-26	-1.44637	1.55172e-16	-2.22011	2.22949e-26
rs12890215	-1.66012	5.10561e-29	-1.04876	5.73739e-09	-2.33742	7.97802e-27	-1.44323	9.12368e-18	-2.23263	6.66976e-28
rs55996894	-2.38443	2.07941e-33	-2.29072	2.77705e-17	-3.02433	2.58133e-27	-2.04021	3.68261e-21	-2.94351	1.07322e-26
rs7585510	-0.604135	2.66457e-06	-0.834966	0.00090145	-0.383893	0.000154522	-0.564418	8.97202e-05	-0.737702	1.26503e-05
rs201284359	-1.74661	8.28587e-07	-1.20261	0.0308912	-1.79624	2.1453e-05	-1.67936	2.70986e-06	-2.20299	1.30257e-05
rs10863	-1.59458	1.32409e-31	-1.67784	2.97162e-13	-0.9438	6.54945e-15	-1.85775	5.36351e-31	-1.73708	2.74686e-19
rs2328535	-2.77514	5.0069e-33	-3.55691	5.98236e-19	-1.56018	2.21953e-08	-2.94574	9.97157e-28	-4.0846	4.29147e-32
rs9373409	-2.61417	2.98467e-38	-3.15321	3.00439e-21	-1.48767	3.04106e-08	-2.85195	2.13222e-33	-3.59972	5.70429e-37
rs73006222	-2.35776	9.25294e-32	-2.72916	8.41477e-15	-0.961619	1.07151e-07	-2.89879	4.43791e-29	-3.51549	4.9896e-30
rs17615967	-2.46822	4.12368e-34	-2.93446	3.96468e-17	-1.26487	5.1425e-10	-2.69246	4.42426e-28	-3.84615	7.58787e-35
rs77203559	-2.51975	2.20367e-32	-3.03028	3.67529e-17	-1.38548	2.71877e-09	-2.8153	7.36522e-29	-3.3913	2.26303e-28
rs9321953	-2.56905	2.70021e-30	-2.90043	2.93016e-17	-1.41456	2.12558e-08	-2.90174	4.06234e-27	-3.44303	4.73023e-26
rs17800987	-2.86552	1.001e-36	-2.45082	3.73043e-14	-3.49003	2.69901e-27	-2.75365	4.97478e-28	-3.10834	1.88396e-26
rs73158510	-1.44896	6.17964e-25	-3.83487	1.79589e-19	0.114489	0.132884	-1.62448	8.92961e-22	-4.4742	2.25442e-33
rs141915702	-0.571035	0.00063888	-1.11533	0.00207595	-0.203938	0.0573712	-0.459351	0.00116351	-0.934719	0.000399826
rs3741219	-0.898683	0.0136981	-1.1113	0.00143669	-0.788315	0.000449517	-0.728753	0.352938	-1.2801	0.000779778
rs2839704	-0.901226	0.0213729	-1.21941	0.000814388	-0.78023	0.000971612	-0.731526	0.445442	-1.23925	0.000825719
rs2839703	-0.940842	0.0268642	-1.2726	0.000977584	-0.827169	0.00144495	-0.770046	0.468875	-1.2714	0.000977584
rs10840159	-0.984189	0.0342288	-1.40651	0.00232737	-0.886429	0.00130171	-0.801242	0.481996	-1.30144	0.00131034
rs2839702	-0.657468	0.03289	-0.954539	0.00700255	-0.520884	0.000487685	-0.494804	0.414857	-0.993713	0.00418158
rs2839701	-0.62594	0.0643893	-0.913738	0.00947597	-0.50641	0.00105882	-0.463344	0.489	-0.949679	0.00869155
rs2067051	-0.25091	0.48095	-0.61772	0.477963	-0.241943	0.110099	-0.030144	0.00473629	-0.56889	0.190602
rs2075745	-0.39218	0.856	-0.809882	0.329953	-0.416947	0.0613288	-0.177965	0.0256037	-0.65608	0.140134
rs2075744	-0.219006	0.411607	-0.582012	0.282857	-0.283383	0.191249	-0.0104636	0.0167712	-0.44526	0.364545
rs2839698	-0.31957	0.445034	-0.691058	0.383721	-0.369517	0.143049	-0.128698	0.0139897	-0.520713	0.365826
rs7582864	-1.66124	2.70471e-25	-2.79645	1.1084e-21	-1.49893	8.48862e-14	-1.64289	2.14884e-18	-1.43594	7.10019e-16
rs3732084	-1.61992	1.18983e-28	-2.28455	1.94865e-19	-1.48259	5.65516e-17	-1.64228	1.95045e-21	-1.45521	3.7541e-19
rs1975597	-1.46023	3.59975e-29	-2.18261	4.03847e-19	-1.46969	9.90224e-17	-1.38087	5.41165e-22	-1.32884	1.17543e-19
rs1448902	-1.27194	1.19038e-30	-2.26393	4.3472e-24	-1.22215	4.90981e-16	-1.20151	5.30095e-22	-1.2537	2.34679e-22
rs4673350	-0.912469	2.68425e-13	-1.48401	8.1675e-11	-0.893693	4.86839e-08	-0.850539	2.18032e-10	-0.892181	5.66634e-09
rs2585	-1.10102	5.929e-33	-2.34503	3.02698e-22	0.210113	1.26359e-35	-1.34518	7.34134e-15	-2.32362	6.06084e-29
rs7873	-1.1839	2.89536e-33	-2.38448	3.89152e-22	0.0774939	5.30095e-36	-1.41218	2.08186e-15	-2.29502	1.83517e-28
rs3931649	-1.00422	5.99169e-15	-0.730941	0.000238219	-0.882655	5.46269e-08	-1.17059	8.74387e-15	-1.02521	1.37648e-12
rs113014658	-1.75404	2.28115e-23	-1.29653	9.78846e-07	-1.83734	8.74e-15	-1.7495	3.62219e-19	-2.19012	5.29266e-21
rs113626706	-1.77634	1.09515e-23	-1.31025	8.38843e-07	-1.85394	6.30855e-15	-1.77234	1.65015e-19	-2.20729	3.38088e-21
rs3931650	-1.77975	1.13135e-23	-1.31543	7.51223e-07	-1.85455	7.76417e-15	-1.77656	1.69723e-19	-2.20902	3.43393e-21
rs550197	-0.827347	3.75737e-06	-0.875479	0.00124559	-0.7158	2.66135e-05	-0.962855	2.07241e-05	-0.663802	0.000356174
rs61746209	0.196219	0.00075595	-0.485467	0.00122486	1.26936	0.170634	-0.339309	0.000240114	0.159949	0.00547081
rs2554426	-0.689227	1.61786e-10	-0.857994	5.96113e-07	-1.03287	1.96996e-12	-0.60971	3.10256e-07	-0.545868	7.32648e-06
rs705	-0.552216	1.66023e-13	-0.561846	4.56578e-07	-1.21934	1.46841e-22	-0.41814	2.6008e-07	-0.40717	2.63496e-07
rs2732028	-1.93723	2.20328e-21	-2.65711	3.76678e-15	-2.5737	1.7565e-19	-1.77952	3.67755e-15	-1.61603	1.629e-10
rs74335291	-1.7988	2.67371e-23	-1.8215	1.11763e-13	-2.53136	2.77663e-23	-1.72944	2.486e-15	-1.55473	1.78192e-13
rs2732029	-1.7036	2.86211e-25	-1.91194	7.54404e-16	-2.26119	1.03419e-22	-1.59849	1.17737e-17	-1.46096	1.93239e-13
rs765438	-1.7774	5.60283e-27	-1.66198	4.90989e-13	-2.53457	3.61053e-27	-1.67971	2.39971e-18	-1.63178	2.68356e-16
rs2732030	-1.59898	6.69059e-21	-1.95174	5.62713e-12	-1.61818	1.13025e-17	-1.51582	4.36918e-14	-1.59893	1.78182e-14
rs10451029	-1.84956	3.68762e-22	-1.73003	2.44305e-10	-2.89925	7.08714e-24	-1.73419	5.96172e-15	-1.5608	1.03517e-12
rs2052723	-1.7873	4.84e-22	-1.79222	7.23604e-11	-2.59619	3.29962e-23	-1.64599	7.76417e-15	-1.62261	3.3562e-13
rs2554419	-1.8185	1.50785e-33	-2.08165	8.65233e-20	-2.60462	1.76716e-32	-1.66649	7.90281e-22	-1.6061	3.56993e-20
rs719704	-1.81916	7.59965e-24	-2.00597	2.66111e-13	-2.73487	4.01767e-25	-1.65878	2.76883e-15	-1.52299	2.15911e-13
rs34316840	-1.58185	1.44419e-32	-1.75972	5.38738e-18	-2.61052	6.90226e-36	-1.40223	7.89861e-20	-1.34073	5.98236e-19
rs2732031	-1.5135	5.346e-25	-1.85928	3.18364e-15	-2.13917	2.68688e-24	-1.38013	7.05833e-17	-1.26413	9.92107e-14
rs11637436	-1.20125	8.00024e-14	-1.26774	1.10455e-06	-2.08631	1.66738e-16	-1.2908	2.31336e-11	-0.626382	2.01228e-05
rs4344720	-1.01683	4.77125e-12	-1.04921	3.67125e-07	-1.98967	1.07908e-14	-1.07673	4.54398e-09	-0.422371	0.000106403
rs3863396	-1.40435	6.26847e-20	-1.01251	3.02846e-07	-2.40999	7.26e-23	-1.43586	6.74729e-15	-1.05391	1.629e-10
rs62002013	-0.690543	2.38011e-07	-1.04299	3.13559e-05	-1.90451	3.79197e-14	-0.404815	0.00202251	-0.519817	5.72e-05
rs2356294	-0.819434	2.20328e-21	-0.740578	1.36676e-08	-1.58564	2.42958e-25	-0.833636	6.17043e-16	-0.429571	3.80177e-10
rs1043164	-0.851784	6.99479e-20	-0.790778	8.66563e-09	-1.45362	4.41408e-22	-0.87788	1.54214e-14	-0.518853	7.21192e-11
rs691	-0.840904	6.96188e-21	-0.717263	7.02081e-08	-1.43206	4.24943e-24	-0.853879	2.86493e-15	-0.544102	2.18952e-11
rs13526	-1.01929	1.74608e-18	-0.991834	6.54741e-08	-1.63504	1.1084e-21	-1.02437	1.51186e-12	-0.672376	1.24954e-10
rs2732041	-1.59268	3.80707e-16	-2.04834	4.14395e-11	-2.50626	1.14574e-17	-1.48858	3.05342e-11	-1.19926	9.75014e-08
rs2732043	-1.50956	8.99155e-24	-2.06015	4.70868e-14	-2.69159	2.25697e-26	-1.32095	3.67755e-15	-1.12135	6.3319e-13
rs2732044	-1.58935	6.3404e-26	-2.2992	3.06059e-16	-2.80768	2.80075e-28	-1.39093	1.43e-16	-1.14667	4.80493e-13
rs1030389	-1.52692	4.31062e-26	-1.6565	3.6432e-13	-2.72108	4.24844e-27	-1.39503	6.92233e-18	-1.18712	1.82326e-14
rs62001981	-1.28582	2.76956e-27	-1.64573	3.48688e-17	-2.37547	5.5055e-30	-1.14629	4.35344e-17	-0.878202	1.25919e-14
rs62001982	-1.23196	2.37036e-29	-1.66263	1.09799e-17	-2.16656	4.62957e-32	-1.02646	3.61825e-16	-0.968863	7.07385e-20
rs1045935	-1.05316	1.43407e-17	-1.34841	1.95462e-10	-1.40071	6.92233e-18	-0.870953	4.85522e-10	-1.02893	5.72791e-13
rs706018	-1.78761	6.3404e-26	-2.45781	1.23028e-17	-0.590112	3.28044e-06	-2.12977	2.37967e-22	-2.56979	5.31964e-24
rs6058058	0.168731	0.657433	-0.149111	0.0749704	0.0332104	0.345122	0.204265	0.221257	0.341701	0.0896662
rs6059869	0.337988	0.0828796	0.042258	0.375305	0.214089	0.401291	0.305184	0.030739	0.591099	0.00719151
rs6059873	0.430364	0.00318359	0.186331	0.277171	0.399437	0.0913249	0.409691	0.00152349	0.584138	0.00056242
rs6059874	0.509924	7.6467e-05	0.283064	0.08811	0.560138	0.000401276	0.465421	0.000221149	0.628238	0.000191053
rs1115713	0.785002	7.99944e-08	0.747973	4.23013e-05	1.3143	2.58923e-12	0.422415	0.00546081	0.954825	2.42749e-09
rs241407	0.575497	0.000970373	0.759589	0.000244508	1.00951	6.01333e-06	0.133493	0.255738	0.843497	3.66343e-06
rs37822	-0.0911454	0.339009	-0.198215	0.267834	-0.957265	1.46455e-07	0.0942342	0.27567	0.0952601	0.339631
rs37823	-0.0676898	0.146474	-0.127578	0.1086	-0.832014	4.1719e-09	0.0761678	0.468843	0.117523	0.348521
rs11639510	-0.148361	0.00406048	-0.209235	0.0280093	-0.966135	1.82352e-12	0.00788045	0.119372	0.0376098	0.237234
rs37824	-0.111985	0.0236398	-0.190557	0.0104829	-0.773378	2.42e-09	0.0346969	0.304199	0.033059	0.329953
rs12737	-0.0287285	0.153617	-0.0113246	0.199357	-0.76604	7.0626e-09	0.113815	0.409617	0.113878	0.481996
rs113983639	-0.563248	2.51107e-06	-0.538921	0.00010553	-1.16299	6.04267e-09	-0.558386	0.000197654	-0.252495	0.00232737
rs8109631	-0.94569	1.10187e-26	-0.977222	1.43862e-15	-1.02747	5.55789e-16	-0.995736	3.02698e-22	-0.770589	3.04661e-15
rs8110538	-0.945989	3.1734e-25	-1.06836	9.09249e-18	-1.04669	4.46589e-16	-0.942508	4.25797e-19	-0.825823	3.30485e-15
rs8110350	-0.87467	3.49556e-25	-1.04106	5.83647e-18	-0.964662	1.02402e-15	-0.887614	1.41603e-19	-0.706731	2.14896e-14
rs112232512	0.142133	0.000400041	-0.526628	0.0388313	0.859767	0.000195633	0.174142	0.00219894	-0.474294	0.000934204
rs11666110	0.179992	2.82838e-18	-0.533456	2.35834e-10	0.892917	7.99399e-09	-0.209677	3.27664e-15	0.434496	3.64921e-14
rs4801386	0.172989	1.40957e-18	-0.581084	1.64349e-09	0.948305	1.63935e-10	-0.237454	4.0681e-15	0.402788	8.22239e-14
rs1558355	0.140226	1.96827e-19	-0.645602	1.55477e-11	0.872122	1.24954e-10	-0.209103	1.46754e-15	0.34762	3.45163e-14
rs723082	0.0673759	1.96827e-19	-0.574022	2.40365e-11	0.816341	3.29304e-10	-0.343274	6.13067e-16	0.291279	4.36734e-14
rs3143	-0.0283473	1.84665e-21	-0.737472	2.55852e-11	0.648314	1.78403e-11	-0.373221	2.78826e-17	0.215922	3.56507e-16
rs1055359	-0.139609	3.76634e-20	-0.730753	1.01306e-11	0.625868	5.20983e-11	-0.59925	9.05949e-17	0.110971	1.331e-13
rs33931963	-0.471385	1.41743e-20	-0.930652	3.33304e-13	0.177842	4.87227e-11	-1.01251	1.06627e-16	-0.0609993	1.14651e-13
rs1860565	-0.337729	1.62885e-18	-1.34303	4.82319e-12	0.321942	1.64965e-10	-0.934202	1.18136e-14	0.236148	9.801e-13
rs1800900	-2.05775	8.70882e-19	-1.69625	3.17447e-08	-0.863568	0.000250129	-3.8291	6.2442e-19	-2.01276	5.54013e-19
rs8605	-1.17062	1.95869e-32	-1.64084	3.63448e-24	-1.18331	3.43294e-20	-1.03495	1.936e-21	-1.29969	1.32415e-24
rs710834	-0.963081	7.74976e-15	-1.3043	1.05781e-11	-0.977682	4.38467e-12	-0.841887	2.93378e-09	-1.03817	1.35268e-10
rs4578621	-5.53242	7.83907e-43	-5.94754	1.19533e-21	-7.24305	3.11911e-36	-5.32438	4.9896e-30	-5.17223	3.81654e-26
rs35237090	0.480036	3.90729e-05	0.735947	0.00869155	0.487718	0.222895	0.453844	3.47247e-06	0.456777	6.65984e-05
rs13073	0.683025	0.000486444	0.841158	0.0408514	0.660021	0.466787	0.678629	1.52981e-05	0.699778	0.000270691
rs7810469	0.992666	0.00826257	0.928265	0.121271	1.2009	0.118553	1.02516	0.000281193	0.851606	0.000827288
