# Supplementary material for: A comprehensive overview of genomic imprinting in breast and its deregulation in cancer
Source: Nat Commun. 2018 Oct 8;9:4120. doi: 10.1038/s41467-018-06566-7 (PMC6175939; doi:10.1038/s41467-018-06566-7)
Supplement: Supplementary file 9 — Supplementary Data 6 [file 41467_2018_6566_MOESM9_ESM.xlsx]

## Sheet: Sheet1
Gene	p linear model	Contingency table
ZNF300P1	0.0171492		Up	Down	noDE
		gain	0	55	9
		loss	0	80	8
		neutral	0	267	48
ZNF597	1.915e-43		Up	Down	noDE
		gain	59	22	118
		loss	1	27	2
		neutral	19	43	175
GNAS-AS1	0.140721		Up	Down	noDE
		gain	9	93	94
		loss	0	6	2
		neutral	6	128	129
USP32P2	3.31607e-05		Up	Down	noDE
		gain	6	29	90
		loss	0	60	131
		neutral	3	35	92
PEG10	0.0318523		Up	Down	noDE
		gain	15	21	50
		loss	8	19	12
		neutral	48	112	182
NAP1L5	9.22873e-08		Up	Down	noDE
		gain	2	20	10
		loss	1	68	22
		neutral	4	238	102
GNAS	2.22153e-17		Up	Down	noDE
		gain	105	1	90
		loss	0	1	7
		neutral	63	2	198
H19	0.909094		Up	Down	noDE
		gain	0	1	40
		loss	2	2	107
		neutral	1	4	310
LINC01139	0.273802		Up	Down	noDE
		gain	9	52	256
		loss	0	2	9
		neutral	0	19	120
IGF2	0.0318523		Up	Down	noDE
		gain	0	22	19
		loss	0	58	53
		neutral	1	141	172
MEST	3.66836e-06		Up	Down	noDE
		gain	2	19	62
		loss	0	30	14
		neutral	0	102	238
PEG3	0.00168537		Up	Down	noDE
		gain	16	42	20
		loss	2	22	5
		neutral	31	241	88
PLAGL1	0.00175978		Up	Down	noDE
		gain	2	40	12
		loss	0	109	9
		neutral	2	252	41
PLIN1	0.00214035		Up	Down	noDE
		gain	0	45	15
		loss	0	52	33
		neutral	0	174	148
MEG3	0.136577		Up	Down	noDE
		gain	0	28	19
		loss	0	76	19
		neutral	0	218	107
ZNF331	3.53615e-19		Up	Down	noDE
		gain	6	9	74
		loss	0	19	7
		neutral	2	126	224
ZDBF2	0.000954776		Up	Down	noDE
		gain	1	10	9
		loss	0	46	8
		neutral	4	255	134
PTX3	0.00469932		Up	Down	noDE
		gain	6	53	43
		loss	0	12	2
		neutral	4	232	115
BCR	6.63421e-54		Up	Down	noDE
		gain	16	0	26
		loss	0	27	142
		neutral	12	2	242
PAX8-AS1	0.909094		Up	Down	noDE
		gain	0	1	23
		loss	0	3	43
		neutral	0	42	355
SNRPN	7.42429e-25		Up	Down	noDE
		gain	4	2	11
		loss	3	62	65
		neutral	20	35	265
HM13	6.10638e-14		Up	Down	noDE
		gain	138	0	8
		loss	5	0	6
		neutral	218	0	92
DLK1	0.0991444		Up	Down	noDE
		gain	0	27	21
		loss	1	45	49
		neutral	9	143	172
